# Supplementary material for: Integration of Shallow Gradients of Shh and Netrin-1 Guides Commissural Axons
Source: PLoS Biol. 2015 Mar 31;13(3):e1002119. doi: 10.1371/journal.pbio.1002119 (PMC4380419; doi:10.1371/journal.pbio.1002119)
Supplement: S1 Data — (XLSX) [file pbio.1002119.s001.xlsx]

## Sheet: Fig. 1
Figure 1B															Additional data for e10.5
	Data for fractional change calculations										Cropped data displayed in Fig. 1B											Embryo 1				Embryo 2
				Shh intensity (a.u.)		line of best fit (e9.5)	line of best fit (e10.5)	Fractional change (%) e9.5	Fractional change (%) e10.5		Relative distance from the floor plate (cropped)	e9.5 (cropped)	e10.5 (cropped)			Shh gradient e10		Individual embryos				Mean profile per section
	Relative distance from the floor plate	Absolute position e9.5 (µm)	Absolute position e10.5 (µm)	e9.5	e10.5	(Begins row 445)	(Begins row 445)	(Begins row 461)	(Begins row 457)		(Begins row 218)	(Begins row 218)	(Begins row 218)		Relative distance from the floor plate	Mean intensity profile		1	2		Relative distance from the floor plate	1	2	3	4	1	2	3	4	5	6	7	8	9	10	11
	1	341.711	426.715	-0.0453515	-0.0274044										1	-0.0274044		-0.0474053	-0.00740348		1	-0.0403398	-0.0497156	-0.0554691	-0.0440969	0.0415652	-0.0118914	0.0246027	-0.0224677	-0.0375849	-0.0220576	-0.0155213	-0.02454	0.0365641	-0.0386605	-0.0114469
	0.998999	341.368	426.288	-0.0377874	0.0282345										0.998999	0.0282345		0.00285354	0.0536155		0.998999	0.0154764	0.00479707	-0.0103533	0.00149398	0.125238	0.0415702	0.124144	0.0616814	0.0251508	0.0677317	0.0198001	0.0115072	0.106396	-0.0123392	0.0188902
	0.997998	341.026	425.86	-0.0302234	0.0838735										0.997998	0.0838735		0.0531124	0.114635		0.997998	0.0712927	0.0593097	0.0347624	0.0470849	0.208912	0.0950318	0.223685	0.145831	0.0878865	0.157521	0.0551216	0.0475543	0.176227	0.0139821	0.0492274
	0.996997	340.684	425.433	-0.0224159	0.136611										0.996997	0.136611		0.10335	0.169871		0.996997	0.121624	0.116801	0.0827813	0.0921948	0.281717	0.13332	0.321539	0.228436	0.16107	0.24785	0.0821404	0.0753359	0.221919	0.0428239	0.072425
	0.995996	340.342	425.006	-0.0141762	0.188571										0.995996	0.188571		0.155434	0.221708		0.995996	0.171539	0.17933	0.133961	0.136906	0.344583	0.1663	0.418719	0.309926	0.240314	0.338547	0.105449	0.0974676	0.262473	0.0715949	0.0834157
	0.994995	340	424.579	-0.00567508	0.236213										0.994995	0.236213		0.205177	0.26725		0.994995	0.218597	0.240635	0.182548	0.178928	0.406785	0.193664	0.503797	0.381697	0.315713	0.408599	0.127332	0.118217	0.2898	0.0993422	0.0948052
	0.993994	339.658	424.152	0.00273711	0.277485										0.993994	0.277485		0.248057	0.306912		0.993994	0.271767	0.280855	0.222853	0.216753	0.451136	0.215246	0.578907	0.451903	0.386889	0.461728	0.147563	0.132742	0.306785	0.127188	0.115948
	0.992993	339.316	423.725	0.0106636	0.317014										0.992993	0.317014		0.290114	0.343914		0.992993	0.324715	0.319283	0.26302	0.253436	0.49434	0.234525	0.644723	0.509463	0.45768	0.505404	0.166684	0.147206	0.330994	0.154038	0.138003
	0.991992	338.974	423.298	0.0185626	0.34581										0.991992	0.34581		0.319845	0.371776		0.991992	0.356047	0.348042	0.294264	0.281026	0.524736	0.242801	0.692615	0.563035	0.498979	0.528499	0.174113	0.163174	0.360103	0.183932	0.157548
	0.990991	338.632	422.87	0.0259595	0.369119										0.990991	0.369119		0.342539	0.395699		0.990991	0.374951	0.363814	0.32291	0.308482	0.542602	0.251134	0.736616	0.614202	0.537351	0.551456	0.180687	0.176003	0.377446	0.213298	0.171899
	0.98999	338.29	422.443	0.0333359	0.387482										0.98999	0.387482		0.362077	0.412888		0.98999	0.386014	0.380359	0.349424	0.33251	0.561619	0.260221	0.762449	0.652732	0.566892	0.563888	0.18113	0.188203	0.384421	0.234676	0.185534
	0.988989	337.948	422.016	0.0397281	0.403996										0.988989	0.403996		0.379217	0.428774		0.988989	0.390367	0.403769	0.367969	0.354764	0.580848	0.268737	0.787932	0.691503	0.587916	0.576222	0.179444	0.199157	0.392552	0.255851	0.196353
	0.987988	337.606	421.589	0.0459497	0.41922										0.987988	0.41922		0.395734	0.442706		0.987988	0.395115	0.427297	0.387012	0.373513	0.600162	0.276668	0.808654	0.718806	0.604863	0.586778	0.17764	0.209844	0.40547	0.277293	0.203591
	0.986987	337.264	421.162	0.05215	0.433354										0.986987	0.433353		0.410761	0.455946		0.986987	0.402236	0.448516	0.404323	0.387968	0.621322	0.286636	0.831921	0.732458	0.618476	0.595777	0.177369	0.222931	0.420794	0.297492	0.210231
	0.985986	336.922	420.735	0.0582444	0.447601										0.985986	0.447601		0.426497	0.468705		0.985986	0.412803	0.470946	0.419067	0.403172	0.648158	0.297361	0.8463	0.743785	0.633289	0.602069	0.177521	0.236829	0.436008	0.316088	0.218347
	0.984985	336.58	420.308	0.0639634	0.461021										0.984985	0.461021		0.441374	0.480668		0.984985	0.426762	0.490355	0.429769	0.418609	0.673796	0.309048	0.861316	0.754179	0.650185	0.609957	0.177491	0.241924	0.451847	0.332534	0.225068
	0.983984	336.238	419.88	0.0700635	0.473193										0.983984	0.473193		0.454617	0.491769		0.983984	0.44432	0.499644	0.442272	0.432232	0.688322	0.323752	0.879871	0.760899	0.667233	0.614179	0.176869	0.248654	0.470777	0.34782	0.231083
	0.982983	335.896	419.453	0.075802	0.484352										0.982983	0.484352		0.467347	0.501357		0.982983	0.46083	0.509301	0.451109	0.448149	0.702043	0.336821	0.89157	0.763859	0.687306	0.616607	0.174536	0.255439	0.484849	0.36075	0.241141
	0.981982	335.553	419.026	0.0810353	0.490197										0.981982	0.490197		0.472363	0.508031		0.981982	0.468004	0.508804	0.455916	0.456728	0.710525	0.348751	0.898258	0.763642	0.70257	0.618158	0.170543	0.261052	0.479607	0.374941	0.26029
	0.980981	335.212	418.599	0.0863556	0.493246										0.980981	0.493246		0.473307	0.513184		0.980981	0.467056	0.501563	0.462022	0.462586	0.71609	0.353917	0.902045	0.75894	0.712711	0.616655	0.165484	0.267885	0.472144	0.394393	0.284765
	0.97998	334.869	418.172	0.0914446	0.49506										0.97998	0.49506		0.473026	0.517095		0.97998	0.465244	0.496372	0.464717	0.465771	0.719332	0.355711	0.899524	0.756901	0.716646	0.614593	0.160457	0.274965	0.467964	0.412434	0.309514
	0.978979	334.527	417.745	0.0961307	0.495022										0.978979	0.495022		0.470441	0.519604		0.978979	0.459672	0.491186	0.467485	0.46342	0.71649	0.350196	0.891632	0.749823	0.713394	0.613366	0.155234	0.280208	0.472745	0.435418	0.337134
	0.977978	334.185	417.318	0.100603	0.4945										0.977978	0.4945		0.466825	0.522174		0.977978	0.457124	0.481207	0.470368	0.458601	0.714803	0.349776	0.890136	0.744475	0.709202	0.609866	0.152175	0.284505	0.471573	0.452837	0.364567
	0.976977	333.843	416.89	0.104807	0.494219										0.976977	0.49422		0.465189	0.52325		0.976977	0.456233	0.475897	0.474118	0.454508	0.710109	0.346714	0.890364	0.740562	0.703178	0.609277	0.149154	0.291362	0.473208	0.464162	0.377662
	0.975976	333.501	416.463	0.108747	0.493382										0.975976	0.493382		0.461775	0.524989		0.975976	0.45427	0.469631	0.478761	0.444436	0.708992	0.350375	0.891069	0.732632	0.699155	0.604783	0.144897	0.300631	0.484755	0.474172	0.383416
	0.974975	333.159	416.036	0.112416	0.4923										0.974975	0.4923		0.458925	0.525674		0.974975	0.450619	0.463119	0.485212	0.436751	0.707127	0.35722	0.89865	0.723554	0.69522	0.595772	0.139005	0.313258	0.49487	0.475405	0.382329
	0.973974	332.817	415.609	0.115936	0.490606										0.973974	0.490606		0.457913	0.5233		0.973974	0.452931	0.458801	0.489387	0.430532	0.695453	0.367081	0.910103	0.710767	0.691837	0.58362	0.131663	0.323897	0.506641	0.469852	0.365384
	0.972973	332.475	415.182	0.119194	0.489097										0.972973	0.489097		0.459154	0.519041		0.972973	0.455772	0.462229	0.492336	0.426278	0.67935	0.380678	0.923426	0.690529	0.688838	0.564794	0.122466	0.332323	0.518667	0.463628	0.344748
	0.971972	332.133	414.755	0.12228	0.488237										0.971972	0.488237		0.461578	0.514896		0.971972	0.457164	0.466439	0.49524	0.427468	0.661264	0.397109	0.937809	0.679434	0.682593	0.546003	0.115981	0.342415	0.520764	0.454029	0.326455
	0.970971	331.791	414.327	0.125302	0.486819										0.970971	0.486819		0.46182	0.511819		0.970971	0.455132	0.47195	0.493032	0.427166	0.642598	0.409315	0.944581	0.672908	0.679219	0.534178	0.111289	0.352579	0.529649	0.440834	0.312857
	0.96997	331.449	413.9	0.128242	0.485482										0.96997	0.485482		0.460374	0.510589		0.96997	0.454724	0.478084	0.48176	0.426929	0.62962	0.420504	0.947205	0.668689	0.67593	0.521317	0.10775	0.359243	0.541323	0.439256	0.305646
	0.968969	331.107	413.473	0.131244	0.483289										0.968969	0.483289		0.455933	0.510645		0.968969	0.450004	0.480908	0.465308	0.427511	0.624647	0.420578	0.946713	0.669285	0.671733	0.513231	0.112044	0.370015	0.545877	0.437729	0.305241
	0.967968	330.765	413.046	0.134124	0.47986										0.967968	0.47986		0.448526	0.511195		0.967968	0.44371	0.479503	0.443535	0.427357	0.622156	0.412652	0.944528	0.668967	0.670699	0.506108	0.117168	0.379154	0.552486	0.438991	0.310231
	0.966967	330.423	412.619	0.136575	0.474767										0.966967	0.474767		0.440728	0.508807		0.966967	0.443897	0.476859	0.417322	0.424832	0.619106	0.399301	0.938033	0.668332	0.668857	0.500186	0.114504	0.377145	0.548795	0.440222	0.322394
	0.965966	330.081	412.192	0.138661	0.47007										0.965966	0.47007		0.434783	0.505357		0.965966	0.448158	0.472194	0.393534	0.425248	0.6137	0.389633	0.926322	0.670641	0.664542	0.494488	0.114072	0.368312	0.548772	0.433885	0.334555
	0.964965	329.739	411.765	0.140701	0.465296										0.964965	0.465296		0.428654	0.501938		0.964965	0.451003	0.463816	0.376149	0.423646	0.611022	0.385157	0.91273	0.672224	0.663223	0.486199	0.107267	0.359958	0.562646	0.420271	0.340625
	0.963964	329.397	411.338	0.142382	0.460526										0.963964	0.460526		0.423001	0.498052		0.963964	0.451875	0.452843	0.362871	0.424414	0.609942	0.390971	0.898881	0.676223	0.656925	0.47311	0.0977663	0.35508	0.568673	0.405007	0.345999
	0.962963	329.055	410.91	0.144231	0.456361										0.962963	0.456361		0.419977	0.492744		0.962963	0.455201	0.442808	0.352881	0.42902	0.608068	0.398049	0.886568	0.674436	0.65152	0.464381	0.0876088	0.352408	0.560807	0.385297	0.35104
	0.961962	328.712	410.483	0.146551	0.452999										0.961962	0.452999		0.418471	0.487527		0.961962	0.458519	0.434444	0.345513	0.435409	0.601845	0.407704	0.880683	0.672488	0.646613	0.460507	0.0748755	0.350958	0.552626	0.362525	0.351972
	0.960961	328.37	410.056	0.14902	0.448122										0.960961	0.448123		0.415683	0.480562		0.960961	0.459983	0.425539	0.339128	0.438081	0.591205	0.415312	0.875038	0.66988	0.637282	0.462453	0.060942	0.344805	0.534567	0.340863	0.353839
	0.95996	328.028	409.629	0.151599	0.442482										0.95996	0.442482		0.413229	0.471735		0.95996	0.458978	0.417271	0.333249	0.443418	0.568779	0.417362	0.866671	0.666919	0.626393	0.468322	0.0485191	0.335856	0.514241	0.320883	0.355139
	0.958959	327.686	409.202	0.153962	0.435574										0.958959	0.435574		0.409971	0.461177		0.958959	0.457966	0.410207	0.326219	0.445491	0.543377	0.406793	0.857174	0.658693	0.619115	0.47122	0.0346035	0.324479	0.497236	0.30931	0.350951
	0.957958	327.344	408.775	0.156258	0.427456										0.957958	0.427456		0.405336	0.449576		0.957958	0.453023	0.403389	0.319814	0.445118	0.515819	0.395534	0.839132	0.651414	0.614677	0.46883	0.0250341	0.308479	0.484186	0.298627	0.343609
	0.956957	327.002	408.348	0.158167	0.418502										0.956957	0.418502		0.400183	0.436821		0.956957	0.448028	0.397865	0.313414	0.441424	0.489493	0.374567	0.819443	0.642179	0.61027	0.459045	0.013375	0.292398	0.477378	0.292983	0.333896
	0.955956	326.66	407.92	0.160037	0.409338										0.955956	0.409338		0.394786	0.42389		0.955956	0.445519	0.395964	0.305128	0.432533	0.465455	0.349928	0.804194	0.635145	0.601699	0.443005	-0.000285574	0.279843	0.470144	0.289057	0.324604
	0.954955	326.318	407.493	0.161806	0.401194										0.954955	0.401194		0.389497	0.412891		0.954955	0.44209	0.395489	0.29842	0.421991	0.453755	0.325258	0.788968	0.630383	0.591001	0.422031	-0.00902108	0.270698	0.468295	0.284745	0.315685
	0.953954	325.976	407.066	0.163357	0.394402										0.953954	0.394402		0.38557	0.403234		0.953954	0.439722	0.395799	0.295311	0.411449	0.444427	0.303545	0.777764	0.627385	0.570573	0.401057	-0.0190869	0.267615	0.467598	0.280893	0.313809
	0.952953	325.634	406.639	0.164901	0.388579										0.952953	0.388579		0.382872	0.394286		0.952953	0.444508	0.397802	0.291576	0.397601	0.436898	0.284386	0.767509	0.622901	0.548793	0.37858	-0.0296619	0.268081	0.474132	0.274767	0.310757
	0.951952	325.292	406.212	0.166511	0.383507										0.951952	0.383507		0.381435	0.385579		0.951952	0.450182	0.397988	0.290662	0.386906	0.430152	0.275631	0.75417	0.613652	0.525368	0.354073	-0.0377458	0.271135	0.483713	0.263682	0.307537
	0.950951	324.95	405.785	0.168093	0.378265										0.950951	0.378265		0.380312	0.376217		0.950951	0.455412	0.396936	0.288448	0.380453	0.425012	0.272195	0.73895	0.602102	0.505246	0.329375	-0.0475114	0.274411	0.486342	0.247554	0.304711
	0.94995	324.608	405.358	0.169846	0.371507										0.94995	0.371506		0.377249	0.365764		0.94995	0.458825	0.393184	0.285471	0.371514	0.41964	0.275808	0.720766	0.583448	0.491785	0.303001	-0.0583971	0.275335	0.483515	0.228197	0.300311
	0.948949	324.266	404.93	0.171632	0.363542										0.948949	0.363542		0.372542	0.354543		0.948949	0.458688	0.38779	0.27954	0.364148	0.413727	0.281171	0.703755	0.561359	0.487044	0.277694	-0.0675921	0.276857	0.466567	0.205546	0.293842
	0.947948	323.924	404.503	0.173182	0.354826										0.947948	0.354826		0.366458	0.343194		0.947948	0.45453	0.381861	0.272119	0.357321	0.405388	0.282295	0.680153	0.544702	0.483099	0.259921	-0.0757763	0.27909	0.448856	0.181499	0.285903
	0.946947	323.582	404.076	0.174656	0.34625										0.946947	0.34625		0.358371	0.334129		0.946947	0.449249	0.375964	0.260564	0.347707	0.397912	0.281967	0.660873	0.532467	0.479929	0.247375	-0.0827571	0.281322	0.437804	0.159524	0.279003
	0.945946	323.24	403.649	0.176084	0.33847										0.945946	0.33847		0.350803	0.326137		0.945946	0.444574	0.369994	0.251266	0.337378	0.390597	0.278778	0.646376	0.522086	0.474292	0.237838	-0.0852832	0.283208	0.428036	0.140323	0.271253
	0.944945	322.898	403.222	0.17724	0.331534										0.944945	0.331534		0.344245	0.318824		0.944945	0.44129	0.3634	0.243437	0.328851	0.378099	0.276133	0.636458	0.519916	0.465563	0.230312	-0.0879452	0.283334	0.415714	0.12409	0.265388
	0.943944	322.555	402.795	0.17823	0.326269										0.943944	0.326269		0.339759	0.312779		0.943944	0.44067	0.357576	0.239091	0.321701	0.367889	0.273715	0.630777	0.520385	0.457294	0.222772	-0.0910104	0.284111	0.406288	0.108296	0.260052
	0.942943	322.214	402.368	0.178669	0.322211										0.942943	0.322211		0.336372	0.308049		0.942943	0.439803	0.351051	0.238551	0.316085	0.35894	0.269442	0.625517	0.52372	0.446487	0.218061	-0.0941922	0.283967	0.406704	0.0942197	0.255672
	0.941942	321.871	401.94	0.178837	0.317815										0.941942	0.317815		0.332437	0.303193		0.941942	0.43316	0.342659	0.240236	0.313692	0.352224	0.262872	0.615633	0.529177	0.433475	0.212697	-0.0976007	0.283664	0.41043	0.0804663	0.252081
	0.940941	321.529	401.513	0.178914	0.313306										0.940941	0.313306		0.330368	0.296244		0.940941	0.426889	0.337098	0.243519	0.313964	0.347411	0.252814	0.599799	0.528502	0.417434	0.208527	-0.101137	0.283734	0.402972	0.0685228	0.250101
	0.93994	321.187	401.086	0.178504	0.308232										0.93994	0.308232		0.328708	0.287757		0.93994	0.420637	0.332325	0.246356	0.315515	0.344822	0.242055	0.571238	0.521739	0.39833	0.208516	-0.101784	0.28427	0.38936	0.0569536	0.249823
	0.938939	320.845	400.659	0.177923	0.303943										0.938939	0.303942		0.328237	0.279648		0.938939	0.415663	0.330259	0.247442	0.319584	0.339754	0.232372	0.544039	0.5149	0.385652	0.206454	-0.100843	0.282817	0.367875	0.0486729	0.254434
	0.937938	320.503	400.232	0.177626	0.299482										0.937938	0.299482		0.326635	0.272329		0.937938	0.411597	0.328532	0.245038	0.321373	0.337707	0.224104	0.517311	0.505116	0.377976	0.201197	-0.100205	0.28572	0.348253	0.0395653	0.258881
	0.936937	320.161	399.805	0.177469	0.296545										0.936937	0.296545		0.326596	0.266494		0.936937	0.410145	0.332333	0.24273	0.321176	0.3329	0.218468	0.493406	0.492368	0.373563	0.195899	-0.0986788	0.289212	0.336819	0.0300777	0.267404
	0.935936	319.819	399.378	0.177124	0.293837										0.935936	0.293837		0.326116	0.261557		0.935936	0.41223	0.334682	0.237798	0.319755	0.321885	0.219048	0.472135	0.474759	0.375714	0.187749	-0.097883	0.289391	0.331692	0.023396	0.279241
	0.934935	319.477	398.95	0.176543	0.290876										0.934935	0.290876		0.325049	0.256704		0.934935	0.415114	0.338433	0.231787	0.314862	0.311128	0.222102	0.456633	0.459974	0.376882	0.177405	-0.0990603	0.289355	0.327163	0.0123221	0.289835
	0.933934	319.135	398.523	0.175782	0.287181										0.933934	0.287181		0.322638	0.251724		0.933934	0.415364	0.344295	0.224668	0.306225	0.297557	0.230287	0.44373	0.446856	0.375283	0.165544	-0.101882	0.290206	0.320349	0.00291535	0.298113
	0.932933	318.793	398.096	0.175018	0.28402										0.932933	0.28402		0.319943	0.248097		0.932933	0.414755	0.349625	0.219895	0.295497	0.282671	0.240225	0.439517	0.436533	0.373572	0.156188	-0.105659	0.288455	0.31792	-0.00792137	0.307571
	0.931932	318.451	397.669	0.174082	0.279189										0.931932	0.279189		0.315215	0.243164		0.931932	0.409693	0.352243	0.216617	0.282306	0.263218	0.254276	0.436977	0.432122	0.361524	0.14779	-0.109653	0.282407	0.312092	-0.0149877	0.309038
	0.930931	318.109	397.242	0.173212	0.273851										0.930931	0.273851		0.310006	0.237696		0.930931	0.401897	0.355405	0.215003	0.267718	0.246926	0.265892	0.435006	0.42546	0.345139	0.139427	-0.114578	0.276455	0.309944	-0.0204701	0.30545
	0.92993	317.767	396.815	0.172401	0.268638										0.92993	0.268638		0.305399	0.231877		0.92993	0.393163	0.358781	0.214082	0.255569	0.232911	0.27232	0.434525	0.417733	0.329742	0.133803	-0.118829	0.269981	0.311163	-0.0257437	0.293036
	0.928929	317.425	396.388	0.171584	0.262581										0.928929	0.262581		0.299645	0.225517		0.928929	0.380238	0.360721	0.212669	0.244952	0.217836	0.276412	0.433502	0.409981	0.317856	0.131251	-0.121718	0.266019	0.307337	-0.0340549	0.276265
	0.927928	317.083	395.96	0.170911	0.256734										0.927928	0.256734		0.295251	0.218217		0.927928	0.367663	0.363281	0.210124	0.239937	0.202222	0.281425	0.430396	0.399198	0.307166	0.13086	-0.126719	0.262849	0.297642	-0.0458524	0.261206
	0.926927	316.741	395.533	0.169971	0.250491										0.926927	0.250491		0.290963	0.210019		0.926927	0.359276	0.363837	0.203928	0.236811	0.19105	0.285166	0.422786	0.388769	0.300083	0.131078	-0.131739	0.255491	0.285215	-0.061376	0.243682
	0.925926	316.399	395.106	0.168693	0.245376										0.925926	0.245376		0.287968	0.202783		0.925926	0.354481	0.362811	0.197556	0.237026	0.181238	0.288284	0.415847	0.374729	0.296453	0.135698	-0.13542	0.248839	0.27929	-0.076693	0.222347
	0.924925	316.057	394.679	0.16743	0.240322										0.924925	0.240322		0.285622	0.195022		0.924925	0.350647	0.359176	0.192325	0.240338	0.170994	0.281281	0.408751	0.359754	0.291304	0.138287	-0.137826	0.245357	0.271596	-0.0924229	0.208161
	0.923924	315.714	394.252	0.166347	0.235331										0.923924	0.235331		0.283018	0.187644		0.923924	0.350417	0.354574	0.187909	0.239171	0.165925	0.270548	0.399075	0.345057	0.285374	0.135215	-0.137182	0.248488	0.257419	-0.108316	0.202484
	0.922923	315.372	393.825	0.164869	0.22968										0.922923	0.22968		0.279067	0.180294		0.922923	0.350345	0.347526	0.182801	0.235594	0.16117	0.252944	0.391729	0.33339	0.280181	0.131797	-0.138405	0.254028	0.24405	-0.124685	0.197034
	0.921922	315.03	393.398	0.16337	0.223383										0.921922	0.223383		0.275891	0.170875		0.921922	0.351146	0.342998	0.179505	0.229916	0.155943	0.235099	0.383091	0.310055	0.271069	0.124055	-0.141375	0.25657	0.22886	-0.138128	0.194383
	0.920921	314.688	392.971	0.161849	0.216573										0.920921	0.216573		0.270737	0.162409		0.920921	0.348935	0.339188	0.174803	0.220022	0.15373	0.225175	0.375147	0.283507	0.256691	0.115461	-0.143137	0.256261	0.217453	-0.150913	0.19713
	0.91992	314.346	392.543	0.160318	0.209741										0.91992	0.209741		0.264602	0.15488		0.91992	0.345901	0.334662	0.171376	0.20647	0.152094	0.219927	0.368717	0.264481	0.241303	0.10688	-0.147503	0.252977	0.207544	-0.159266	0.19653
	0.918919	314.004	392.116	0.15884	0.203591										0.918919	0.203591		0.259668	0.147514		0.918919	0.345246	0.330537	0.169844	0.193046	0.153388	0.217246	0.359498	0.250309	0.220713	0.0991698	-0.151669	0.242826	0.199798	-0.163733	0.195102
	0.917918	313.662	391.689	0.157585	0.197791										0.917918	0.197791		0.254147	0.141434		0.917918	0.346434	0.326004	0.170362	0.17379	0.158359	0.213172	0.348157	0.236796	0.203048	0.0934737	-0.153052	0.22659	0.200085	-0.165965	0.195111
	0.916917	313.32	391.262	0.15651	0.192832										0.916917	0.192832		0.2491	0.136564		0.916917	0.346836	0.321358	0.170006	0.1582	0.164435	0.207803	0.332704	0.233639	0.190172	0.0885145	-0.153029	0.209166	0.203837	-0.168874	0.193835
	0.915916	312.978	390.835	0.155716	0.189018										0.915916	0.189018		0.246528	0.131508		0.915916	0.349276	0.318813	0.170496	0.147526	0.170188	0.203903	0.317151	0.232563	0.178932	0.0823061	-0.151733	0.188477	0.204182	-0.17237	0.192993
	0.914915	312.636	390.408	0.154707	0.187712										0.914915	0.187712		0.244816	0.130607		0.914915	0.349261	0.317	0.171745	0.141259	0.174124	0.203265	0.304755	0.228992	0.179565	0.0792981	-0.14961	0.172326	0.223508	-0.173591	0.194041
	0.913914	312.294	389.981	0.15337	0.187017										0.913914	0.187017		0.243907	0.130128		0.913914	0.346797	0.316833	0.173833	0.138166	0.173139	0.203955	0.296374	0.228172	0.185985	0.0695262	-0.149844	0.158531	0.24822	-0.174562	0.191907
	0.912913	311.952	389.553	0.15175	0.186249										0.912913	0.186249		0.244424	0.128074		0.912913	0.345133	0.317429	0.17565	0.139483	0.165306	0.20618	0.290397	0.227462	0.19276	0.0572135	-0.150902	0.147744	0.264281	-0.179168	0.187546
	0.911912	311.61	389.126	0.150124	0.18527										0.911912	0.18527		0.244837	0.125703		0.911912	0.342082	0.3188	0.178445	0.140019	0.157439	0.202915	0.287984	0.22743	0.204448	0.041407	-0.155032	0.138591	0.275852	-0.183231	0.184926
	0.910911	311.268	388.699	0.14843	0.182269										0.910911	0.182269		0.243641	0.120897		0.910911	0.337021	0.320229	0.178054	0.13926	0.145749	0.201253	0.285123	0.223772	0.216842	0.0264091	-0.157853	0.134564	0.266041	-0.190855	0.178823
	0.90991	310.926	388.272	0.146481	0.178188										0.90991	0.178188		0.24106	0.115317		0.90991	0.328383	0.322228	0.175288	0.138339	0.137346	0.200154	0.284978	0.2196	0.222717	0.0149268	-0.159453	0.130773	0.246196	-0.200102	0.171351
	0.908909	310.584	387.845	0.144559	0.173194										0.908909	0.173194		0.23701	0.109379		0.908909	0.317076	0.3221	0.172185	0.136679	0.12927	0.198195	0.28316	0.211057	0.227823	0.00770289	-0.161232	0.128998	0.224119	-0.209215	0.163289
	0.907908	310.242	387.418	0.14286	0.167998										0.907908	0.167998		0.231616	0.10438		0.907908	0.304727	0.31941	0.167363	0.134964	0.124595	0.203146	0.279724	0.197888	0.22816	0.00495679	-0.160481	0.128299	0.20332	-0.21798	0.156546
	0.906907	309.9	386.99	0.141581	0.163462										0.906907	0.163462		0.227085	0.0998397		0.906907	0.294785	0.317305	0.161575	0.134674	0.124367	0.207753	0.274678	0.184744	0.220742	0.00326445	-0.158375	0.129519	0.183965	-0.226116	0.153696
	0.905906	309.558	386.563	0.140747	0.160611										0.905906	0.160611		0.223854	0.0973677		0.905906	0.288118	0.314758	0.157636	0.134905	0.12836	0.206009	0.267476	0.169617	0.212614	0.00387695	-0.155782	0.132424	0.181507	-0.232141	0.157085
	0.904905	309.216	386.136	0.140047	0.157884										0.904905	0.157884		0.220711	0.0950569		0.904905	0.282145	0.312538	0.155131	0.133029	0.131459	0.20285	0.259108	0.15163	0.199467	0.00591257	-0.150694	0.136937	0.185307	-0.239138	0.162787
	0.903904	308.873	385.709	0.139618	0.154899										0.903904	0.1549		0.217906	0.0918933		0.903904	0.276501	0.310664	0.15066	0.133798	0.13358	0.194322	0.245981	0.139658	0.182019	0.00461581	-0.14533	0.144435	0.188697	-0.245391	0.16824
	0.902903	308.531	385.282	0.139193	0.152004										0.902903	0.152004		0.2149	0.0891082		0.902903	0.273694	0.305087	0.14739	0.133427	0.136932	0.18433	0.230674	0.125338	0.166113	0.00343188	-0.139406	0.15198	0.194806	-0.249706	0.175697
	0.901902	308.189	384.855	0.138646	0.147797										0.901902	0.147797		0.21027	0.0853234		0.901902	0.267543	0.295925	0.144867	0.132747	0.135264	0.172845	0.217188	0.108824	0.15141	0.00250995	-0.131342	0.159403	0.193332	-0.253661	0.182783
	0.900901	307.847	384.428	0.13835	0.143387										0.900901	0.143387		0.205786	0.0809885		0.900901	0.260193	0.288638	0.1424	0.131911	0.130577	0.158581	0.204526	0.0924946	0.138428	0.00562039	-0.126529	0.166324	0.183563	-0.252837	0.190126
	0.8999	307.505	384	0.138177	0.140558										0.8999	0.140558		0.201958	0.0791578		0.8999	0.255654	0.282313	0.140338	0.129525	0.127466	0.146638	0.192482	0.0800009	0.130889	0.0106028	-0.1199	0.170009	0.182395	-0.248949	0.199103
	0.898899	307.163	383.573	0.137921	0.13765										0.898899	0.13765		0.197119	0.0781804		0.898899	0.246427	0.2752	0.14165	0.125201	0.129896	0.135096	0.183145	0.0712011	0.124601	0.0111753	-0.113541	0.173796	0.179791	-0.244384	0.209209
	0.897898	306.821	383.146	0.137263	0.135346										0.897898	0.135346		0.192752	0.0779396		0.897898	0.235909	0.270066	0.143188	0.121843	0.130084	0.12571	0.175054	0.0694689	0.120848	0.0111418	-0.107886	0.176579	0.179682	-0.235965	0.212619
	0.896897	306.479	382.719	0.136407	0.133193										0.896897	0.133193		0.187598	0.0787888		0.896897	0.225468	0.265352	0.145225	0.114346	0.12616	0.119502	0.17518	0.07239	0.118696	0.0116083	-0.102059	0.176548	0.182413	-0.225031	0.21127
	0.895896	306.137	382.292	0.135257	0.131538										0.895896	0.131538		0.18345	0.0796268		0.895896	0.21637	0.261523	0.146724	0.109182	0.118641	0.119531	0.177401	0.0805834	0.116264	0.012072	-0.0999285	0.170204	0.188865	-0.214955	0.207216
	0.894895	305.795	381.865	0.134115	0.128869										0.894895	0.128869		0.178728	0.0790106		0.894895	0.208521	0.256882	0.145998	0.10351	0.109734	0.119525	0.175789	0.0887202	0.113493	0.0144114	-0.0997083	0.164381	0.196681	-0.207551	0.193642
	0.893894	305.453	381.438	0.132782	0.12451										0.893894	0.12451		0.173617	0.0754033		0.893894	0.202511	0.251426	0.144213	0.0963174	0.0954327	0.112846	0.175684	0.0950328	0.112115	0.010297	-0.0983929	0.156383	0.193999	-0.203089	0.17913
	0.892893	305.111	381.01	0.131231	0.119926										0.892893	0.119926		0.168813	0.0710392		0.892893	0.19747	0.246007	0.142838	0.088936	0.0839741	0.110097	0.177806	0.0974979	0.106672	0.00433435	-0.0983673	0.149005	0.190736	-0.201955	0.161631
	0.891892	304.769	380.583	0.129439	0.114817										0.891892	0.114817		0.164569	0.0650662		0.891892	0.190733	0.242818	0.140195	0.0845285	0.0751539	0.109239	0.177758	0.0973917	0.0997637	-0.00549527	-0.0975422	0.14425	0.177637	-0.204565	0.142138
	0.890891	304.427	380.156	0.127562	0.109716										0.890891	0.109716		0.15953	0.0599022		0.890891	0.182074	0.240954	0.136983	0.0781085	0.0703825	0.105097	0.176934	0.0976919	0.0940088	-0.0140615	-0.0936514	0.141358	0.16564	-0.2091	0.124624
	0.88989	304.085	379.729	0.125812	0.10545										0.88989	0.10545		0.155479	0.0554215		0.88989	0.174093	0.239712	0.136552	0.0715591	0.0668478	0.103166	0.172467	0.0985657	0.0853401	-0.0220694	-0.0909478	0.136915	0.159229	-0.215932	0.116055
	0.888889	303.743	379.302	0.123872	0.102407										0.888889	0.102407		0.152934	0.0518799		0.888889	0.166553	0.241737	0.137109	0.066336	0.0677607	0.101535	0.165663	0.103411	0.0752375	-0.0279753	-0.0884816	0.131324	0.155682	-0.22407	0.110593
	0.887888	303.401	378.875	0.122104	0.100215										0.887888	0.100215		0.151241	0.0491897		0.887888	0.158841	0.245278	0.138227	0.0626177	0.0679044	0.0958222	0.160909	0.109599	0.0681485	-0.0304214	-0.0861022	0.123718	0.159503	-0.232406	0.104412
	0.886887	303.058	378.448	0.120485	0.0987705										0.886887	0.0987705		0.151182	0.0463589		0.886887	0.153318	0.250182	0.13988	0.0613483	0.0654618	0.0906549	0.154169	0.114682	0.0614509	-0.0284831	-0.0885706	0.118703	0.162222	-0.239728	0.0993856
	0.885886	302.716	378.021	0.118773	0.0984976										0.885886	0.0984976		0.152244	0.0447516		0.885886	0.149934	0.256195	0.142465	0.0603817	0.060266	0.089449	0.148931	0.120648	0.058443	-0.0259295	-0.0923965	0.117249	0.167099	-0.247315	0.0958237
	0.884885	302.375	377.593	0.117093	0.0996765										0.884885	0.0996765		0.155125	0.0442282		0.884885	0.148793	0.264424	0.148377	0.0589058	0.0551299	0.0885705	0.147796	0.127517	0.0581184	-0.0206496	-0.095912	0.119533	0.172221	-0.255715	0.0899009
	0.883884	302.032	377.166	0.115686	0.101001										0.883884	0.101001		0.158113	0.0438889		0.883884	0.148769	0.272061	0.155034	0.0565893	0.049869	0.0923128	0.146318	0.128907	0.0615511	-0.0161982	-0.0994036	0.122043	0.173773	-0.261055	0.0846618
	0.882883	301.69	376.739	0.114265	0.103097										0.882883	0.103097		0.16073	0.0454647		0.882883	0.149272	0.280731	0.157048	0.055869	0.045528	0.0973953	0.14886	0.133259	0.0674017	-0.0117822	-0.103559	0.125647	0.177835	-0.262158	0.081685
	0.881882	301.348	376.312	0.112723	0.103836										0.881882	0.103836		0.161069	0.0466021		0.881882	0.150146	0.286888	0.15398	0.0532642	0.0484324	0.102009	0.152982	0.134216	0.0721488	-0.00887829	-0.10513	0.126311	0.172135	-0.263664	0.082061
	0.880881	301.006	375.885	0.11112	0.10423										0.880881	0.104229		0.160939	0.0475202		0.880881	0.15128	0.290964	0.150853	0.0506584	0.0566759	0.104963	0.154428	0.12939	0.0752338	-0.00576199	-0.10625	0.127151	0.167835	-0.265444	0.0845013
	0.87988	300.664	375.458	0.109547	0.104133										0.87988	0.104133		0.159326	0.0489409		0.87988	0.149463	0.293436	0.145541	0.0488629	0.0647954	0.107234	0.156095	0.126436	0.0798515	-0.00306597	-0.106813	0.122651	0.165806	-0.267118	0.0924786
	0.878879	300.322	375.031	0.108055	0.103006										0.878879	0.103006		0.157458	0.0485536		0.878879	0.149688	0.293961	0.139111	0.0470734	0.072149	0.106855	0.156745	0.121544	0.0814987	-0.0023237	-0.107361	0.115823	0.162443	-0.273943	0.100658
	0.877878	299.98	374.603	0.106472	0.10132										0.877878	0.10132		0.155561	0.0470795		0.877878	0.150328	0.29181	0.134134	0.045972	0.0791434	0.102336	0.154701	0.11243	0.0803376	-0.00415986	-0.107255	0.112283	0.158207	-0.280859	0.110711
	0.876877	299.638	374.176	0.104705	0.100058										0.876877	0.100058		0.153752	0.0463638		0.876877	0.150275	0.287892	0.129274	0.047568	0.08172	0.0978729	0.153569	0.108441	0.0782481	-0.00882541	-0.107888	0.111226	0.158905	-0.285425	0.122159
	0.875876	299.296	373.749	0.102728	0.0980662										0.875876	0.0980661		0.150648	0.0454839		0.875876	0.148253	0.283379	0.123085	0.0478774	0.080167	0.0941849	0.152713	0.106579	0.0747543	-0.0148092	-0.108997	0.110533	0.160717	-0.289063	0.133543
	0.874875	298.954	373.322	0.100435	0.0955899										0.874875	0.0955899		0.147485	0.0436947		0.874875	0.146698	0.273842	0.118626	0.050774	0.0769757	0.0864376	0.149045	0.104517	0.0679385	-0.0205562	-0.110496	0.114199	0.164153	-0.293695	0.142122
	0.873874	298.612	372.895	0.0979789	0.0937735										0.873874	0.0937735		0.144364	0.0431836		0.873874	0.143075	0.263375	0.113768	0.0572358	0.0709976	0.0807983	0.144286	0.108088	0.0596275	-0.0237167	-0.111658	0.117732	0.17777	-0.298682	0.149776
	0.872873	298.27	372.468	0.0956992	0.0914398										0.872873	0.0914398		0.140432	0.0424478		0.872873	0.138599	0.252705	0.109783	0.0606408	0.0659496	0.0747229	0.140375	0.11251	0.053417	-0.0246278	-0.113569	0.117561	0.193124	-0.304551	0.152014
	0.871872	297.928	372.041	0.0935085	0.0881159										0.871872	0.0881159		0.136778	0.0394541		0.871872	0.133989	0.242171	0.106667	0.064284	0.0593273	0.0677173	0.135003	0.115975	0.0471305	-0.0233449	-0.115714	0.117574	0.193734	-0.314026	0.15062
	0.870871	297.586	371.613	0.0913493	0.0849774										0.870871	0.0849774		0.133285	0.0366693		0.870871	0.130061	0.230934	0.102513	0.0696335	0.0508165	0.0621003	0.126899	0.119949	0.042679	-0.0203453	-0.119246	0.116337	0.197689	-0.321423	0.147906
	0.86987	297.244	371.186	0.0893977	0.0818178										0.86987	0.0818178		0.130177	0.0334586		0.86987	0.124684	0.223214	0.0994685	0.0733407	0.0438144	0.0593646	0.122388	0.121177	0.0393232	-0.0159526	-0.123057	0.11207	0.191489	-0.324711	0.142139
	0.868869	296.902	370.759	0.0875779	0.0793504										0.868869	0.0793504		0.127891	0.0308102		0.868869	0.118116	0.21935	0.0983316	0.0757645	0.0391081	0.0603553	0.118401	0.123422	0.0378134	-0.0158732	-0.125945	0.109839	0.183966	-0.327499	0.135326
	0.867868	296.56	370.332	0.0862224	0.0771027										0.867868	0.0771027		0.125967	0.0282389		0.867868	0.111966	0.216876	0.096233	0.0787914	0.0334975	0.0609333	0.116319	0.121099	0.0382382	-0.0196474	-0.125151	0.106397	0.175024	-0.329191	0.133107
	0.866867	296.217	369.905	0.0850782	0.0764086										0.866867	0.0764086		0.125836	0.0269815		0.866867	0.110221	0.215659	0.0958064	0.0816555	0.0300812	0.0609095	0.118985	0.117002	0.0382817	-0.0244402	-0.122881	0.107242	0.167427	-0.329773	0.133963
	0.865866	295.875	369.478	0.0841856	0.0767319										0.865866	0.0767319		0.126753	0.0267106		0.865866	0.110739	0.215181	0.0959339	0.0851595	0.0281415	0.0610145	0.118054	0.112882	0.0382478	-0.032452	-0.117612	0.113716	0.160749	-0.330601	0.141678
	0.864865	295.533	369.05	0.0833429	0.0766626										0.864865	0.0766626		0.126172	0.0271531		0.864865	0.11183	0.213936	0.0946225	0.0842993	0.0237371	0.0589047	0.119421	0.109094	0.0388453	-0.0379677	-0.112306	0.122431	0.154594	-0.330928	0.152857
	0.863864	295.191	368.623	0.0825124	0.0766037										0.863864	0.0766037		0.124892	0.028315		0.863864	0.111865	0.211782	0.094072	0.0818511	0.0193838	0.0609173	0.126345	0.106586	0.0388789	-0.0402986	-0.105427	0.132361	0.143229	-0.330332	0.159822
	0.862863	294.849	368.196	0.0816826	0.0759406										0.862863	0.0759406		0.123743	0.0281378		0.862863	0.113388	0.209317	0.0939688	0.0782993	0.0151446	0.0618809	0.1298	0.104453	0.038887	-0.0416064	-0.100711	0.141603	0.136054	-0.329732	0.153744
	0.861862	294.507	367.769	0.080845	0.0745215										0.861862	0.0745215		0.122263	0.0267796		0.861862	0.115507	0.207209	0.0932358	0.0731023	0.00959883	0.0614504	0.130022	0.0979675	0.0430349	-0.039305	-0.095441	0.143233	0.127689	-0.328828	0.145154
	0.860861	294.165	367.342	0.0801126	0.0724972										0.860861	0.0724972		0.12089	0.024104		0.860861	0.116371	0.205106	0.0932251	0.0688584	0.0055048	0.0598547	0.127563	0.0887414	0.0462829	-0.0387742	-0.0924773	0.13857	0.120744	-0.327418	0.136553
	0.85986	293.823	366.915	0.0794538	0.0704756										0.85986	0.0704756		0.119601	0.0213497		0.85986	0.118909	0.202343	0.0906245	0.0665299	0.00327911	0.0554231	0.123994	0.0812993	0.0489885	-0.0375181	-0.0916361	0.130372	0.118531	-0.327077	0.129191
	0.858859	293.481	366.488	0.0788551	0.0668767										0.858859	0.0668767		0.116813	0.0169402		0.858859	0.119153	0.199707	0.0826248	0.0657677	0.000826964	0.0455365	0.119437	0.0699395	0.0521934	-0.0381466	-0.0943759	0.123351	0.11583	-0.329963	0.121714
	0.857858	293.139	366.06	0.0781822	0.0630891										0.857858	0.0630891		0.114163	0.0120154		0.857858	0.114587	0.198841	0.0768415	0.0663819	-0.000663134	0.0338711	0.115548	0.0595022	0.0537148	-0.039116	-0.102418	0.11646	0.113905	-0.333387	0.114752
	0.856857	292.797	365.633	0.0774912	0.0603429										0.856857	0.0603429		0.11343	0.00725543		0.856857	0.109726	0.198846	0.0756867	0.0694625	0.000407173	0.020823	0.112186	0.0519027	0.0517497	-0.0408697	-0.109876	0.113232	0.111918	-0.338534	0.106871
	0.855856	292.455	365.206	0.0768786	0.0586397										0.855856	0.0586397		0.113676	0.00360313		0.855856	0.110004	0.198792	0.0744209	0.0714883	0.00201312	0.0111573	0.110171	0.0454709	0.0512129	-0.0433777	-0.11692	0.114663	0.107354	-0.343481	0.101372
	0.854855	292.113	364.779	0.0762413	0.056412										0.854855	0.056412		0.111896	0.000928173		0.854855	0.107433	0.198765	0.0745586	0.0668271	0.00501925	0.00777714	0.109362	0.0417387	0.0489159	-0.0480455	-0.124098	0.118184	0.10237	-0.349195	0.0981805
	0.853854	291.771	364.352	0.0755662	0.0546282										0.853854	0.0546282		0.110043	-0.000786967		0.853854	0.106471	0.198538	0.0753641	0.0598008	0.00924539	0.0111767	0.109546	0.0404132	0.0464591	-0.0523166	-0.128391	0.120006	0.095584	-0.356551	0.0961726
	0.852853	291.429	363.925	0.0749442	0.0533307										0.852853	0.0533307		0.107482	-0.000820399		0.852853	0.105601	0.196377	0.0769507	0.0509981	0.0114318	0.0200029	0.113748	0.0423221	0.0404596	-0.0578763	-0.129001	0.125317	0.0908978	-0.362549	0.096222
	0.851852	291.087	363.498	0.0745238	0.104166										0.851852	0.104166		0.104166	-6.86771126408669e-05		0.851852	0.104776	0.195143	0.0789921	0.037754	0.0110431	0.0321953	0.119158	0.0434351	0.0323252	-0.0603869	-0.131012	0.13056	0.0919022	-0.365672	0.0956975
	0.850851	290.745	363.07	0.0741811	0.0516665										0.850851	0.0516665		0.102388	0.000944818		0.850851	0.104117	0.194142	0.083378	0.0279165	0.0079566	0.0434105	0.124046	0.044806	0.0238407	-0.0598355	-0.133693	0.13442	0.0953972	-0.367911	0.0979562
	0.84985	290.403	362.643	0.0736972	0.051855										0.84985	0.051855		0.100629	0.00308104		0.84985	0.103006	0.19247	0.0861411	0.0208987	0.00207102	0.0527763	0.133868	0.0478008	0.0155978	-0.0589637	-0.135108	0.141051	0.0986994	-0.366105	0.102203
	0.848849	290.06	362.216	0.0731188	0.0515562										0.848849	0.0515562		0.0986329	0.00447952		0.848849	0.100194	0.192274	0.0882266	0.0138369	-0.00607373	0.0608255	0.145413	0.0488354	0.00747415	-0.0605828	-0.136889	0.146193	0.100692	-0.363074	0.106461
	0.847848	289.719	361.789	0.0727032	0.0517325										0.847848	0.0517325		0.0979553	0.00550977		0.847848	0.0961357	0.195754	0.0903816	0.00954962	-0.0141823	0.0677167	0.157257	0.0420385	0.00702631	-0.0606131	-0.136691	0.145721	0.100738	-0.358951	0.110548
	0.846847	289.376	361.362	0.0723542	0.0517611										0.846847	0.051761		0.0964217	0.00710037		0.846847	0.0898759	0.197968	0.0905972	0.00724537	-0.0214402	0.075911	0.169266	0.0361574	0.00772529	-0.0600028	-0.133878	0.141768	0.102055	-0.354318	0.114859
	0.845846	289.034	360.935	0.0718835	0.0515876										0.845846	0.0515876		0.0938467	0.00932852		0.845846	0.0821093	0.200038	0.0879835	0.00525616	-0.0262288	0.0844111	0.174219	0.0322047	0.0108525	-0.0596954	-0.130956	0.138967	0.108335	-0.350467	0.120972
	0.844845	288.692	360.508	0.0711417	0.0517523										0.844845	0.0517523		0.0916978	0.0118068		0.844845	0.0762038	0.201745	0.0833293	0.00551287	-0.0288739	0.0901325	0.175637	0.0284231	0.0175174	-0.0603046	-0.127585	0.13474	0.117477	-0.346408	0.12912
	0.843844	288.35	360.08	0.0702646	0.0521455										0.843844	0.0521455		0.0904314	0.0138597		0.843844	0.0724193	0.204178	0.0784867	0.00664108	-0.0267404	0.092301	0.173149	0.0291836	0.0228291	-0.0640125	-0.125473	0.12951	0.125645	-0.342839	0.138904
	0.842843	288.008	359.653	0.0693003	0.0521931										0.842843	0.0521931		0.089973	0.0144131		0.842843	0.0689468	0.206888	0.0749256	0.00913201	-0.016632	0.0904775	0.156371	0.0334516	0.0267988	-0.0716827	-0.123861	0.122743	0.134895	-0.342506	0.14849
	0.841842	287.666	359.226	0.0681011	0.0524505										0.841842	0.0524505		0.0894995	0.0154015		0.841842	0.0646821	0.210408	0.0703876	0.01252	-0.00515094	0.0910108	0.136797	0.0387709	0.0297537	-0.0780182	-0.12157	0.117397	0.146321	-0.343224	0.15733
	0.840841	287.324	358.799	0.0669431	0.0524374										0.840841	0.0524374		0.0889472	0.0159276		0.840841	0.0601665	0.213462	0.0664129	0.0157474	0.00589476	0.0926158	0.118682	0.0454004	0.0305032	-0.0840819	-0.116978	0.112041	0.158035	-0.345071	0.158162
	0.83984	286.982	358.372	0.0659833	0.0518753										0.83984	0.0518753		0.0883345	0.0154161		0.83984	0.0555163	0.215525	0.0632396	0.019057	0.0165493	0.086902	0.100907	0.0543848	0.0276965	-0.0890976	-0.112553	0.10812	0.172701	-0.347656	0.151624
	0.838839	286.64	357.945	0.0651967	0.0505981										0.838839	0.0505981		0.0865571	0.0146391		0.838839	0.0511142	0.215977	0.0588961	0.020241	0.0243965	0.0821568	0.0893692	0.0593974	0.0258443	-0.0912829	-0.110977	0.104476	0.185592	-0.352518	0.144576
	0.837838	286.298	357.518	0.0644681	0.0485319										0.837838	0.0485319		0.0844361	0.0126277		0.837838	0.0478728	0.214316	0.0549516	0.0206042	0.027499	0.0730799	0.0850485	0.0625423	0.0256633	-0.0917951	-0.111647	0.0950584	0.193247	-0.356925	0.137133
	0.836837	285.956	357.091	0.0639032	0.0459793										0.836837	0.0459793		0.082698	0.00926072		0.836837	0.0466821	0.211538	0.0527769	0.0197948	0.0281582	0.0588682	0.0812062	0.0622068	0.0271559	-0.0911629	-0.114538	0.0843103	0.196875	-0.35992	0.128708
	0.835836	285.614	356.663	0.063456	0.0427418										0.835836	0.0427417		0.0806475	0.00483598		0.835836	0.046684	0.206633	0.0512478	0.0180252	0.0208766	0.0473099	0.0794301	0.0606666	0.0274772	-0.0909134	-0.120867	0.0742979	0.195133	-0.361868	0.121652
	0.834835	285.272	356.236	0.0628803	0.0400683										0.834835	0.0400683		0.0794356	0.000701056		0.834835	0.0492379	0.199818	0.0529931	0.0156937	0.0103804	0.0380107	0.0794881	0.0595961	0.0298799	-0.0910459	-0.127213	0.0634734	0.189749	-0.359932	0.115325
	0.833834	284.93	355.809	0.0622041	0.038679										0.833834	0.038679		0.0796787	-0.00232073		0.833834	0.0548555	0.19169	0.0555444	0.0166252	0.000336255	0.0278338	0.0844716	0.061065	0.0325422	-0.0910743	-0.133429	0.0548907	0.186327	-0.355274	0.106783
	0.832833	284.588	355.382	0.0617687	0.0388984										0.832833	0.0388984		0.0810195	-0.00322267		0.832833	0.0637652	0.184191	0.0589437	0.0171781	-0.00672111	0.0236423	0.0897081	0.0648193	0.0361352	-0.0889369	-0.137717	0.0515883	0.184152	-0.350129	0.098009
	0.831832	284.246	354.955	0.0612704	0.0392588										0.831832	0.0392589		0.0819714	-0.00345371		0.831832	0.0711075	0.176007	0.0623119	0.0184592	-0.0131424	0.0214221	0.0967112	0.0718167	0.0403072	-0.0878299	-0.141352	0.0496899	0.176103	-0.341944	0.0902276
	0.830831	283.904	354.528	0.060429	0.0390868										0.830831	0.0390868		0.0825468	-0.0043732		0.830831	0.0812527	0.165725	0.0635833	0.0196264	-0.0160037	0.0171796	0.103018	0.074791	0.0450683	-0.088759	-0.144921	0.0462613	0.164885	-0.333612	0.0839873
	0.82983	283.562	354.101	0.0596354	0.0395408										0.82983	0.0395408		0.0826209	-0.00353935		0.82983	0.0893688	0.157046	0.0623884	0.0216804	-0.0182908	0.0150966	0.111309	0.080445	0.0490412	-0.0896764	-0.145073	0.0448489	0.158747	-0.324598	0.0792177
	0.828829	283.219	353.673	0.0590642	0.0398838										0.828829	0.0398838		0.0824598	-0.00269225		0.828829	0.0929705	0.152981	0.0606105	0.0232774	-0.0198531	0.0166947	0.11296	0.0842298	0.0514807	-0.0892731	-0.144413	0.0439367	0.155188	-0.316164	0.075599
	0.827828	282.877	353.246	0.0584688	0.0397428										0.827828	0.0397427		0.0819822	-0.00249672		0.827828	0.0914078	0.152337	0.0582869	0.0258975	-0.0214866	0.0203755	0.112405	0.0885084	0.0531274	-0.0896156	-0.144445	0.0415868	0.148687	-0.314224	0.0776175
	0.826827	282.535	352.819	0.058054	0.0403833										0.826827	0.0403833		0.0816518	-0.00088524		0.826827	0.0890158	0.1554	0.0549409	0.0272504	-0.0221089	0.0251358	0.117757	0.0942694	0.0492169	-0.088953	-0.142393	0.0415684	0.147101	-0.313234	0.0819033
	0.825826	282.193	352.392	0.057639	0.0417463										0.825826	0.0417463		0.0824121	0.00108052		0.825826	0.0864394	0.160971	0.053574	0.0286642	-0.0213422	0.0357164	0.122268	0.099717	0.0417932	-0.0870446	-0.139497	0.0428883	0.144723	-0.317833	0.0904964
	0.824825	281.851	351.965	0.0569347	0.0438065										0.824825	0.0438065		0.0845928	0.00302014		0.824825	0.0865433	0.168067	0.0543821	0.0293787	-0.0179733	0.0481783	0.125884	0.102142	0.0344577	-0.0867521	-0.138179	0.0448003	0.144435	-0.32506	0.101289
	0.823824	281.509	351.538	0.0561609	0.0462924										0.823824	0.0462924		0.0868218	0.00576297		0.823824	0.0870845	0.175283	0.0573558	0.0275637	-0.0131013	0.0642341	0.131243	0.102673	0.0249627	-0.0877986	-0.135327	0.0464388	0.147096	-0.328825	0.111798
	0.822823	281.167	351.111	0.0553607	0.0485707										0.822823	0.0485707		0.0891409	0.00800046		0.822823	0.0896219	0.180823	0.0614325	0.0246857	-0.0117766	0.0798744	0.133378	0.0965955	0.0149681	-0.0887617	-0.13438	0.0480361	0.154633	-0.328685	0.124123
	0.821822	280.825	350.683	0.0542537	0.0499978										0.821822	0.0499978		0.0903361	0.0096595		0.821822	0.0905903	0.183287	0.0672897	0.020177	-0.0108268	0.0914488	0.12706	0.0897781	0.00774211	-0.0885951	-0.135009	0.053031	0.161579	-0.325454	0.1355
	0.820821	280.483	350.256	0.0531016	0.0502329										0.820821	0.0502329		0.0892056	0.0112601		0.820821	0.0897551	0.183021	0.0714541	0.0125926	-0.00795494	0.0975089	0.122467	0.0841677	0.0020208	-0.0858371	-0.136116	0.0609888	0.16784	-0.320508	0.139284
	0.81982	280.141	349.829	0.0521784	0.0487211										0.81982	0.0487211		0.0856296	0.0118126		0.81982	0.0868038	0.177574	0.0730956	0.00504511	-0.00303618	0.101425	0.11923	0.0781049	-0.0025616	-0.0822263	-0.13883	0.0704761	0.169164	-0.315607	0.133799
	0.818819	279.799	349.402	0.0516043	0.0475493										0.818819	0.0475493		0.0812112	0.0138873		0.818819	0.0816927	0.170976	0.0727363	-0.000560275	-0.000452437	0.105484	0.11671	0.076222	-0.00275249	-0.0803563	-0.143006	0.0827366	0.176274	-0.307662	0.129563
	0.817818	279.457	348.975	0.0512891	0.0458233										0.817818	0.0458233		0.0749863	0.0166603		0.817818	0.0727677	0.163663	0.0703674	-0.00685296	0.000615066	0.109114	0.119283	0.0801348	0.000793263	-0.0784221	-0.14667	0.0967123	0.183622	-0.301704	0.119785
	0.816817	279.115	348.548	0.0509378	0.0434511										0.816817	0.0434511		0.0694735	0.0174286		0.816817	0.0652023	0.156683	0.0670815	-0.011073	0.00034423	0.108846	0.11617	0.0858601	0.00747299	-0.081154	-0.151157	0.108466	0.192069	-0.305302	0.110099
	0.815816	278.773	348.121	0.05072	0.0415838										0.815816	0.0415838		0.0652772	0.0178903		0.815816	0.0584264	0.150162	0.0641799	-0.01166	-0.00110463	0.108258	0.111959	0.0909164	0.0169803	-0.0849262	-0.155185	0.118199	0.198369	-0.30802	0.101348
	0.814815	278.431	347.693	0.0504755	0.0399707										0.814815	0.0399707		0.0633395	0.0166019		0.814815	0.0539828	0.148617	0.062085	-0.0113272	-0.00238127	0.109003	0.110688	0.0969917	0.0253286	-0.0880349	-0.158703	0.126711	0.176323	-0.315364	0.102058
	0.813814	278.089	347.266	0.0504313	0.0384293										0.813814	0.0384293		0.0634712	0.0133875		0.813814	0.05293	0.148631	0.0610706	-0.0087473	-0.0054822	0.105317	0.109958	0.0998033	0.0301955	-0.0899856	-0.16289	0.129198	0.149196	-0.323701	0.105654
	0.812813	277.747	346.839	0.0502903	0.0379772										0.812813	0.0379772		0.0642974	0.011657		0.812813	0.0540943	0.149879	0.0599703	-0.00675433	-0.00804087	0.102496	0.113318	0.101501	0.0332897	-0.093782	-0.164797	0.129814	0.134952	-0.330718	0.110194
	0.811812	277.405	346.412	0.0497811	0.0379326										0.811812	0.0379326		0.0666323	0.00923287		0.811812	0.0558588	0.154347	0.0591899	-0.00286671	-0.0100135	0.0992228	0.112952	0.101297	0.0352918	-0.0977883	-0.166536	0.129997	0.126608	-0.335764	0.106294
	0.810811	277.063	345.985	0.0491189	0.0383356										0.810811	0.0383356		0.0698911	0.00677997		0.810811	0.0583902	0.157647	0.0609227	0.00260488	-0.0113615	0.0934486	0.111757	0.0949769	0.0365324	-0.102126	-0.168347	0.12807	0.128298	-0.339131	0.102463
	0.80981	276.721	345.558	0.0483859	0.0388876										0.80981	0.0388876		0.0721224	0.00565278		0.80981	0.0591996	0.157906	0.0633159	0.00806839	-0.0151	0.0919507	0.111502	0.0895873	0.0352959	-0.105902	-0.169546	0.125009	0.139066	-0.33855	0.0988666
	0.808809	276.378	345.131	0.0474485	0.0381509										0.808809	0.0381509		0.0729932	0.00330868		0.808809	0.0585652	0.15776	0.0621411	0.0135067	-0.0176054	0.0900584	0.103712	0.0837198	0.0335477	-0.108406	-0.170572	0.120706	0.146534	-0.336607	0.0913076
	0.807808	276.036	344.703	0.0465737	0.0366214										0.807808	0.0366214		0.0726929	0.000549786		0.807808	0.0579955	0.157576	0.0570631	0.0181376	-0.0261371	0.087157	0.0944218	0.076491	0.0300532	-0.110528	-0.172183	0.114591	0.156183	-0.328479	0.0844777
	0.806807	275.694	344.276	0.0459203	0.0350939										0.806807	0.0350939		0.0720825	-0.00189465		0.806807	0.0573852	0.15677	0.0524882	0.0216865	-0.037165	0.0840272	0.0881364	0.0694534	0.0267428	-0.114008	-0.173049	0.10941	0.16491	-0.319357	0.0800584
	0.805806	275.352	343.849	0.045331	0.0339949										0.805806	0.0339949		0.0721224	-0.00413258		0.805806	0.0587804	0.156547	0.0492902	0.0238716	-0.0478292	0.0831529	0.0777755	0.0683566	0.0271738	-0.117841	-0.172045	0.107266	0.168663	-0.315791	0.0756598
	0.804805	275.01	343.422	0.0449238	0.0333155										0.804805	0.0333155		0.0727751	-0.00614402		0.804805	0.0613981	0.157938	0.0467741	0.0249898	-0.0547535	0.0810989	0.0684675	0.0692255	0.0282771	-0.123567	-0.170522	0.106149	0.171294	-0.313866	0.0706119
	0.803804	274.668	342.995	0.0449312	0.0335059										0.803804	0.0335059		0.0736261	-0.00661424		0.803804	0.0638285	0.158402	0.0463843	0.0258898	-0.0594768	0.078712	0.0640252	0.0738567	0.0300223	-0.129472	-0.167915	0.109177	0.173633	-0.313171	0.0678523
	0.802803	274.326	342.568	0.0451335	0.0336626										0.802803	0.0336626		0.0733167	-0.00599157		0.802803	0.0628466	0.156225	0.046676	0.0275194	-0.0618393	0.0758718	0.0592946	0.0808549	0.0318812	-0.132641	-0.163272	0.113316	0.180327	-0.317064	0.0673636
	0.801802	273.984	342.141	0.0452916	0.034197										0.801802	0.0341971		0.0723346	-0.0039405		0.801802	0.0611224	0.151805	0.0478582	0.0285532	-0.0604378	0.0728319	0.0609454	0.0872639	0.0331534	-0.13482	-0.159719	0.117538	0.192913	-0.321817	0.0688022
	0.800801	273.642	341.713	0.0452708	0.0355074										0.800801	0.0355074		0.0721511	-0.00113637		0.800801	0.0615655	0.148619	0.0483351	0.0300847	-0.0584813	0.066792	0.0643975	0.0921322	0.0384616	-0.12994	-0.157214	0.122368	0.206059	-0.329016	0.0719411
	0.7998	273.3	341.286	0.0452523	0.0361621										0.7998	0.0361621		0.0717288	0.000595414		0.7998	0.0609967	0.145834	0.0474828	0.0326019	-0.0571094	0.0654148	0.0673601	0.0931905	0.0418186	-0.122912	-0.155269	0.125059	0.212334	-0.336778	0.0734409
	0.798799	272.958	340.859	0.0451771	0.0370447										0.798799	0.0370447		0.0721997	0.00188964		0.798799	0.0604085	0.146336	0.0463031	0.0357509	-0.0534134	0.0667174	0.069283	0.0945187	0.0428855	-0.112801	-0.153866	0.125158	0.207108	-0.340458	0.0756533
	0.797798	272.616	340.432	0.0448656	0.0380643										0.797798	0.0380643		0.072792	0.00333658		0.797798	0.0612841	0.147606	0.0451462	0.0371321	-0.0473367	0.0678421	0.067898	0.0968094	0.0463333	-0.101185	-0.152597	0.123686	0.199772	-0.341889	0.0773682
	0.796797	272.274	340.005	0.0443577	0.0388703										0.796797	0.0388703		0.0736688	0.0040719		0.796797	0.0625068	0.150964	0.0440597	0.0371448	-0.0423282	0.0698594	0.0656524	0.0939283	0.0484357	-0.0924712	-0.148733	0.119936	0.192606	-0.339405	0.0773105
	0.795796	271.932	339.578	0.0439722	0.0396566										0.795796	0.0396566		0.0744842	0.004829		0.795796	0.0648067	0.154128	0.044383	0.0346189	-0.0409505	0.0674486	0.0647407	0.0918351	0.0476317	-0.0860977	-0.144263	0.112619	0.194855	-0.332749	0.0780499
	0.794795	271.59	339.151	0.0436091	0.0409571										0.794795	0.0409571		0.0757207	0.00619353		0.794795	0.0689998	0.158075	0.0446297	0.0311782	-0.0401811	0.0647238	0.0626693	0.0941377	0.0471129	-0.0794308	-0.139841	0.104857	0.202944	-0.326935	0.0780725
	0.793794	271.248	338.723	0.0432732	0.0412194										0.793794	0.0412194		0.0760987	0.00634009		0.793794	0.0748386	0.159173	0.0428769	0.027506	-0.0414592	0.0607539	0.0617859	0.0969363	0.0456532	-0.0778867	-0.134908	0.101293	0.201608	-0.320575	0.0765396
	0.792793	270.906	338.296	0.0430099	0.0413052										0.792793	0.0413052		0.0770697	0.00554075		0.792793	0.0794407	0.163555	0.040914	0.0243691	-0.0431505	0.0583403	0.0662581	0.102761	0.0461967	-0.0747072	-0.131998	0.0974712	0.182684	-0.315818	0.0729097
	0.791792	270.564	337.869	0.0429253	0.0410772										0.791792	0.0410772		0.0773408	0.00481362		0.791792	0.082382	0.166023	0.0406184	0.02034	-0.0472492	0.0560699	0.0725248	0.109986	0.0497713	-0.0729319	-0.131544	0.0958481	0.168544	-0.314805	0.0667364
	0.790791	270.221	337.442	0.0429053	0.0409314										0.790791	0.0409314		0.0772903	0.00457259		0.790791	0.0859943	0.167242	0.0403853	0.0155397	-0.0495824	0.0550284	0.0784375	0.117791	0.0543169	-0.073738	-0.132229	0.0950748	0.162039	-0.313017	0.0561773
	0.78979	269.88	337.015	0.0429708	0.0404982										0.78979	0.0404982		0.0775948	0.00340159		0.78979	0.0879815	0.169581	0.0411183	0.0116987	-0.0505098	0.0498661	0.0804492	0.122696	0.0582919	-0.0736738	-0.136364	0.0909144	0.15535	-0.310728	0.0511255
	0.788789	269.537	336.588	0.0430168	0.0398802										0.788789	0.0398802		0.0779793	0.0017812		0.788789	0.088325	0.173587	0.039574	0.0104311	-0.0502438	0.0424609	0.0794929	0.121064	0.0593206	-0.0732318	-0.140048	0.0847527	0.156876	-0.309296	0.0484454
	0.787788	269.195	336.161	0.0431006	0.0777458										0.787788	0.0777458		0.0777458	-9.45211062329052e-05		0.787788	0.0869276	0.175685	0.0368622	0.011508	-0.0492321	0.0330209	0.0774229	0.1161	0.0579354	-0.0758817	-0.142985	0.0816976	0.161207	-0.308235	0.0479106
	0.786787	268.853	335.733	0.0431588	0.0381899						1	0.0431588	0.0381899		0.786787	0.0381899		0.0783106	-0.00193084		0.786787	0.0851233	0.178721	0.0349967	0.0144014	-0.0505103	0.0254145	0.0722014	0.109829	0.0556005	-0.0774719	-0.145414	0.080869	0.16416	-0.30543	0.0495122
	0.785786	268.511	335.306	0.0431585	0.0379104						0.998728	0.0431585	0.0379104		0.785786	0.0379104		0.0792102	-0.00338926		0.785786	0.0821758	0.182057	0.0334565	0.019151	-0.0525383	0.0186846	0.0631718	0.103477	0.0537587	-0.0799669	-0.147921	0.0807876	0.176226	-0.304573	0.0516119
	0.784785	268.169	334.879	0.0431547	0.0386723						0.997456	0.0431547	0.0386723		0.784785	0.0386723		0.080229	-0.00288434		0.784785	0.0791628	0.18449	0.0323767	0.0248862	-0.0549544	0.0198345	0.0552894	0.102452	0.0524644	-0.0839998	-0.150418	0.0819598	0.192735	-0.301147	0.0540564
	0.783784	267.827	334.452	0.0427927	0.0403963						0.996183	0.0427927	0.0403963		0.783784	0.0403963		0.0821357	-0.00134308		0.783784	0.0776344	0.187845	0.0324661	0.0305976	-0.0561271	0.0225459	0.0485476	0.103385	0.0520287	-0.0866839	-0.152028	0.0838335	0.211688	-0.299044	0.0570809
	0.782783	267.485	334.025	0.0423463	0.0423287						0.994911	0.0423463	0.0423287		0.782783	0.0423287		0.0841559	0.000501528		0.782783	0.0781666	0.189413	0.0337132	0.035331	-0.056862	0.0308047	0.0394769	0.103555	0.050835	-0.0892449	-0.150606	0.0853603	0.231165	-0.300437	0.0614705
	0.781782	267.143	333.598	0.0417664	0.0442732						0.993639	0.0417664	0.0442732		0.781782	0.0442732		0.0864754	0.00207108		0.781782	0.0786371	0.193451	0.0354349	0.0383784	-0.0568556	0.0408878	0.0327527	0.102548	0.050008	-0.0916039	-0.150105	0.0846751	0.24958	-0.303915	0.06481
	0.780781	266.801	333.171	0.0412382	0.046272						0.992366	0.0412382	0.046272		0.780781	0.046272		0.0893196	0.00322443		0.780781	0.0819154	0.195809	0.0379356	0.0416187	-0.056149	0.0520323	0.0291871	0.100112	0.0497015	-0.091139	-0.147962	0.0777348	0.26309	-0.309547	0.0684074
	0.77978	266.459	332.743	0.0408026	0.0471675						0.991094	0.0408026	0.0471675		0.77978	0.0471675		0.0915848	0.00275023		0.77978	0.0857251	0.196573	0.0379318	0.0461094	-0.0527787	0.062996	0.0290054	0.0961001	0.0489911	-0.0902018	-0.144779	0.070074	0.258254	-0.316888	0.0694794
	0.778779	266.117	332.316	0.0407575	0.0478887						0.989822	0.0407575	0.0478887		0.778779	0.0478887		0.0935724	0.002205		0.778779	0.0910033	0.195329	0.0393184	0.0486387	-0.0476732	0.0711371	0.0317563	0.0916571	0.0500518	-0.0878768	-0.142782	0.0671354	0.240522	-0.319844	0.0701713
	0.777778	265.775	331.889	0.0408825	0.0494216						0.98855	0.0408825	0.0494216		0.777778	0.0494216		0.0965281	0.00231513		0.777778	0.0979425	0.195081	0.041557	0.0515322	-0.0428639	0.0749158	0.0367562	0.0876889	0.0542794	-0.0825167	-0.141338	0.0686234	0.221707	-0.322647	0.070861
	0.776777	265.433	331.462	0.0410099	0.0497102						0.987277	0.0410099	0.0497102		0.776777	0.0497102		0.0974841	0.00193628		0.776777	0.102565	0.191157	0.0410403	0.0551739	-0.0371223	0.0746161	0.0422494	0.0820041	0.0613737	-0.0777975	-0.136989	0.0692028	0.199789	-0.324864	0.0688369
	0.775776	265.091	331.035	0.0413262	0.0489849						0.986005	0.0413262	0.0489849		0.775776	0.0489849		0.0968281	0.00114167		0.775776	0.103067	0.187804	0.0392708	0.0571708	-0.0332715	0.0673476	0.0442624	0.0746232	0.0680933	-0.0710898	-0.131527	0.070143	0.184804	-0.325085	0.0642577
	0.774775	264.749	330.608	0.0415894	0.0488611						0.984733	0.0415894	0.0488611		0.774775	0.0488611		0.0964886	0.00123354		0.774775	0.103198	0.18513	0.0380801	0.0595465	-0.0310651	0.0609723	0.0435602	0.0688921	0.0782896	-0.0659899	-0.125776	0.0740292	0.178846	-0.327416	0.0592273
	0.773774	264.407	330.181	0.0417861	0.048769						0.98346	0.0417861	0.048769		0.773774	0.048769		0.0959022	0.00163579		0.773774	0.101907	0.182073	0.0371793	0.062449	-0.0320209	0.0524659	0.0400919	0.0657641	0.0857083	-0.0611311	-0.121953	0.0818119	0.183614	-0.328997	0.0526401
	0.772773	264.065	329.753	0.0417508	0.0497941						0.982188	0.0417508	0.0497941		0.772773	0.0497941		0.09651	0.00307818		0.772773	0.100742	0.179605	0.0416865	0.0640056	-0.0339841	0.0443339	0.0371549	0.0676353	0.0885232	-0.058208	-0.120105	0.0882816	0.199072	-0.326195	0.047351
	0.771772	263.723	329.326	0.0417647	0.0516979						0.980916	0.0417647	0.0516979		0.771772	0.0516979		0.0980565	0.00533938		0.771772	0.101947	0.178168	0.0463441	0.0657675	-0.0352298	0.0421839	0.0357743	0.0769583	0.0897325	-0.0572109	-0.119214	0.0938941	0.208999	-0.322126	0.044971
	0.770771	263.38	328.899	0.0418091	0.0521175						0.979644	0.0418091	0.0521175		0.770771	0.0521175		0.0988427	0.00539219		0.770771	0.102656	0.17758	0.0494397	0.0656956	-0.0340145	0.0417522	0.0357329	0.0862141	0.0857127	-0.0585195	-0.119259	0.0964359	0.199367	-0.316457	0.0423497
	0.76977	263.038	328.472	0.0420213	0.051997						0.978371	0.0420213	0.051997		0.76977	0.051997		0.098973	0.0050209		0.76977	0.10115	0.176201	0.0546738	0.063867	-0.0340315	0.0401967	0.0396161	0.0957659	0.081885	-0.0579028	-0.120536	0.100531	0.178756	-0.309202	0.0401523
	0.768769	262.696	328.045	0.0422118	0.0520393						0.977099	0.0422118	0.0520393		0.768769	0.0520393		0.0992612	0.00481741		0.768769	0.100332	0.17163	0.0605515	0.0645311	-0.0359036	0.0404539	0.0399198	0.102439	0.0775561	-0.0567675	-0.124653	0.104235	0.168171	-0.30362	0.0411611
	0.767768	262.354	327.618	0.0423875	0.0522045						0.975827	0.0423875	0.0522045		0.767768	0.0522045		0.0997036	0.00470535		0.767768	0.0974856	0.169986	0.0663278	0.0650153	-0.0402146	0.0381488	0.0420681	0.106132	0.0716295	-0.0556797	-0.128315	0.105925	0.167066	-0.300204	0.0452022
	0.766767	262.012	327.191	0.0424769	0.0522227						0.974555	0.0424769	0.0522227		0.766767	0.0522227		0.0999935	0.00445189		0.766767	0.0938096	0.169038	0.0711216	0.0660052	-0.0496484	0.0337092	0.0473296	0.107893	0.0680833	-0.0567224	-0.128728	0.106739	0.166251	-0.297292	0.0513569
	0.765766	261.67	326.764	0.0424467	0.0523492						0.973283	0.0424467	0.0523492		0.765766	0.0523492		0.100551	0.00414759		0.765766	0.089489	0.168979	0.0750182	0.068717	-0.0613125	0.0295177	0.0539068	0.10538	0.0671269	-0.0605597	-0.128097	0.105902	0.170816	-0.292714	0.0556569
	0.764765	261.328	326.336	0.042057	0.052714						0.97201	0.042057	0.052714		0.764765	0.052714		0.101408	0.00402004		0.764765	0.0860889	0.169534	0.0774192	0.07259	-0.0712841	0.0252407	0.0627237	0.100342	0.0648362	-0.0679391	-0.126196	0.106689	0.177111	-0.286521	0.059218
	0.763764	260.986	325.909	0.0415432	0.0532816						0.970738	0.0415432	0.0532816		0.763764	0.0532817		0.103062	0.0035014		0.763764	0.0834811	0.172787	0.081788	0.0741916	-0.0723181	0.018072	0.0725067	0.0951899	0.0684171	-0.0773743	-0.122307	0.103402	0.180456	-0.287364	0.0598348
	0.762763	260.644	325.482	0.0411104	0.0527319						0.969466	0.0411104	0.0527319		0.762763	0.0527319		0.103685	0.00177846		0.762763	0.0804	0.173532	0.0854621	0.0753477	-0.0702662	0.012151	0.0781438	0.0887228	0.0705476	-0.0872835	-0.117112	0.0971778	0.180072	-0.292022	0.059432
	0.761762	260.302	325.055	0.0408036	0.0521231						0.968193	0.0408036	0.0521231		0.761762	0.0521231		0.105114	-0.000867368		0.761762	0.0799822	0.174689	0.0881498	0.0776332	-0.0664927	0.00860294	0.080153	0.078391	0.0670952	-0.0950361	-0.111768	0.0940773	0.176059	-0.29756	0.0569377
	0.760761	259.96	324.628	0.0404927	0.0519908						0.966921	0.0404927	0.0519908		0.760761	0.0519909		0.1057	-0.00171836		0.760761	0.0785386	0.173663	0.0900371	0.0805617	-0.0612273	0.00750253	0.0786882	0.0734949	0.0646748	-0.100153	-0.105756	0.0943075	0.177863	-0.30492	0.0566227
	0.75976	259.618	324.201	0.0402209	0.0518435						0.965649	0.0402209	0.0518435		0.75976	0.0518435		0.103983	-0.000295934		0.75976	0.0722542	0.171082	0.0916242	0.0809709	-0.0567031	0.0082617	0.0806427	0.0734215	0.0641044	-0.0996633	-0.0984531	0.0931584	0.186002	-0.312959	0.0589327
	0.758759	259.276	323.774	0.0398445	0.0520049						0.964377	0.0398445	0.0520049		0.758759	0.0520049		0.101619	0.00239114		0.758759	0.0663241	0.168901	0.0913634	0.0798868	-0.0517563	0.00900983	0.0797948	0.0760269	0.0590137	-0.0974048	-0.0936602	0.0905155	0.209597	-0.318156	0.0633226
	0.757758	258.934	323.346	0.0394828	0.0537818						0.963104	0.0394828	0.0537818		0.757758	0.0537818		0.101179	0.00638457		0.757758	0.0629368	0.167001	0.0923146	0.0824642	-0.0460575	0.0104625	0.0812703	0.0829573	0.0538211	-0.0942781	-0.0917581	0.0916291	0.235365	-0.323021	0.0698399
	0.756757	258.592	322.919	0.0393188	0.0548405						0.961832	0.0393188	0.0548405		0.756757	0.0548405		0.0999544	0.00972663		0.756757	0.0588941	0.165293	0.0924336	0.0831973	-0.041192	0.00817613	0.0819883	0.0901832	0.0470817	-0.0898207	-0.0914926	0.0945695	0.256703	-0.324895	0.0756915
	0.755756	258.25	322.492	0.0389674	0.0565411						0.96056	0.0389674	0.0565411		0.755756	0.0565411		0.100168	0.012914		0.755756	0.0602452	0.163975	0.0913721	0.0850808	-0.0405481	0.00585376	0.0831639	0.0928265	0.0413394	-0.0841549	-0.0927849	0.100533	0.276958	-0.325573	0.0844399
	0.754755	257.908	322.065	0.0384419	0.0578712						0.959287	0.0384419	0.0578712		0.754755	0.0578712		0.100215	0.0155272		0.754755	0.060616	0.162769	0.0903455	0.0871303	-0.0430223	0.00615524	0.0824227	0.0964908	0.0400842	-0.077688	-0.0953534	0.10313	0.288951	-0.325284	0.0949131
	0.753754	257.566	321.638	0.0382905	0.0568248						0.958015	0.0382905	0.0568248		0.753754	0.0568248		0.098483	0.0151667		0.753754	0.0580987	0.160173	0.0885782	0.0870817	-0.0496663	0.00750763	0.0814124	0.0938577	0.0382889	-0.0721833	-0.0986502	0.102301	0.28482	-0.322908	0.102053
	0.752753	257.224	321.211	0.0383893	0.055358						0.956743	0.0383893	0.055358		0.752753	0.0553581		0.0958208	0.0148953		0.752753	0.0560402	0.158141	0.0865367	0.0825654	-0.0564115	0.0120144	0.0794348	0.095658	0.0412227	-0.0684416	-0.100987	0.0982335	0.280725	-0.319998	0.102397
	0.751752	256.881	320.784	0.0385514	0.0539348						0.955471	0.0385514	0.0539348		0.751752	0.0539348		0.093145	0.0147246		0.751752	0.0554223	0.154527	0.0848016	0.0778289	-0.0633003	0.0203455	0.0777843	0.0979267	0.0470835	-0.0679781	-0.103975	0.09387	0.27782	-0.318291	0.100686
	0.750751	256.539	320.356	0.0386933	0.0515519						0.954198	0.0386933	0.0515519		0.750751	0.0515519		0.0892534	0.0138503		0.750751	0.0526228	0.150654	0.0821798	0.0715571	-0.068786	0.0278614	0.0776504	0.0976115	0.0493246	-0.068959	-0.106653	0.0900825	0.278018	-0.31701	0.0932134
	0.74975	256.197	319.929	0.0389203	0.0494383						0.952926	0.0389203	0.0494383		0.74975	0.0494382		0.0866958	0.0121807		0.74975	0.0518864	0.14788	0.079596	0.067421	-0.0737004	0.0314707	0.0773384	0.096259	0.0536043	-0.0713927	-0.10863	0.0844026	0.281699	-0.319235	0.0821721
	0.748749	255.855	319.502	0.0391765	0.0475854						0.951654	0.0391765	0.0475854		0.748749	0.0475854		0.0848212	0.0103497		0.748749	0.0527468	0.14526	0.077827	0.0634505	-0.0763173	0.0362235	0.0769012	0.0954768	0.0593747	-0.0736789	-0.108154	0.0803849	0.272216	-0.320964	0.0723837
	0.747748	255.513	319.075	0.0394703	0.0461237						0.950382	0.0394703	0.0461237		0.747748	0.0461237		0.082395	0.00985244		0.747748	0.0538997	0.140539	0.0750128	0.060128	-0.0782207	0.037052	0.079706	0.0952289	0.0637376	-0.0748073	-0.103717	0.0766599	0.26651	-0.321793	0.0680208
	0.746747	255.171	318.648	0.0395334	0.0451032						0.949109	0.0395334	0.0451032		0.746747	0.0451032		0.0813321	0.0088744		0.746747	0.0549579	0.138906	0.0724196	0.0590449	-0.0782145	0.0345617	0.0815501	0.0953962	0.069389	-0.0760177	-0.0973806	0.0728749	0.254695	-0.323606	0.06437
	0.745746	254.829	318.221	0.0398477	0.0453635						0.947837	0.0398477	0.0453635		0.745746	0.0453635		0.0817821	0.00894498		0.745746	0.0573098	0.138501	0.0717218	0.0595962	-0.0761589	0.0371621	0.0826022	0.0961619	0.0730874	-0.0778304	-0.0942129	0.0711404	0.247593	-0.32477	0.0636201
	0.744745	254.487	317.793	0.0400975	0.0456727						0.946565	0.0400975	0.0456727		0.744745	0.0456727		0.0820402	0.00930509		0.744745	0.0577638	0.136624	0.0727769	0.0609967	-0.0723239	0.0380607	0.0842724	0.0965714	0.0742878	-0.0775066	-0.0919409	0.0707151	0.241619	-0.326251	0.0648517
	0.743744	254.145	317.366	0.0402202	0.0457264						0.945293	0.0402202	0.0457264		0.743744	0.0457264		0.0832828	0.00817003		0.743744	0.0578839	0.136893	0.0754821	0.0628722	-0.067553	0.0347163	0.0796179	0.0944574	0.0676542	-0.0776284	-0.0897258	0.0624003	0.244367	-0.325569	0.0671336
	0.742743	253.803	316.939	0.0403065	0.0459762						0.94402	0.0403065	0.0459762		0.742743	0.0459762		0.0836399	0.00831249		0.742743	0.0542448	0.137549	0.0796275	0.0631384	-0.0625191	0.0331799	0.0731844	0.0928881	0.0561021	-0.077142	-0.0882288	0.0581136	0.259046	-0.323381	0.0701938
	0.741742	253.461	316.512	0.0403435	0.0461454						0.942748	0.0403435	0.0461454		0.741742	0.0461454		0.0835625	0.00872821		0.741742	0.0501579	0.138267	0.0835845	0.0622405	-0.0601712	0.0320465	0.0705317	0.0875707	0.0451784	-0.0792145	-0.0872293	0.0610448	0.276418	-0.32193	0.0717651
	0.740741	253.119	316.085	0.0401111	0.0458528						0.941476	0.0401111	0.0458528		0.740741	0.0458528		0.0835895	0.00811617		0.740741	0.0486444	0.139635	0.0840878	0.0619907	-0.060594	0.032579	0.0672848	0.0783488	0.0356264	-0.0818478	-0.0860276	0.0662488	0.284543	-0.318936	0.0720528
	0.73974	252.777	315.658	0.0397978	0.0450716						0.940203	0.0397978	0.0450716		0.73974	0.0450716		0.0839182	0.00622505		0.73974	0.0482986	0.142423	0.0832582	0.061693	-0.0596451	0.0329534	0.0643853	0.0672301	0.0257642	-0.0812112	-0.0839028	0.0728503	0.27444	-0.317441	0.0730526
	0.738739	252.435	315.231	0.0393799	0.0441015						0.938931	0.0393799	0.0441015		0.738739	0.0441015		0.0847043	0.00349867		0.738739	0.050863	0.145502	0.0830365	0.0594154	-0.0572183	0.0327204	0.0622821	0.0558991	0.0180928	-0.0806019	-0.0848408	0.0804339	0.259475	-0.318798	0.0710415
	0.737738	252.093	314.803	0.0388657	0.0445568						0.937659	0.0388657	0.0445568		0.737738	0.0445568		0.0872738	0.00183984		0.737738	0.0548657	0.152485	0.0842432	0.0575016	-0.0531578	0.0310776	0.0610294	0.0453206	0.0117874	-0.0795507	-0.0875076	0.0868545	0.25542	-0.317787	0.0667519
	0.736737	251.751	314.376	0.0384093	0.0448531						0.936387	0.0384093	0.0448531		0.736737	0.0448531		0.0882519	0.00145424		0.736737	0.0568203	0.15892	0.0848278	0.0524394	-0.0442725	0.0291196	0.0631649	0.0371772	0.00591947	-0.0759346	-0.0896019	0.0921772	0.255389	-0.319564	0.0624226
	0.735736	251.409	313.949	0.0382772	0.0451032						0.935114	0.0382772	0.0451032		0.735736	0.0451032		0.0882361	0.00197027		0.735736	0.0598994	0.163491	0.0839252	0.0456288	-0.0320547	0.0305649	0.0692339	0.0320122	-0.000342163	-0.0723551	-0.0907872	0.0979225	0.250177	-0.320654	0.057956
	0.734735	251.067	313.522	0.0381888	0.0466119						0.933842	0.0381888	0.0466119		0.734735	0.0466119		0.0892872	0.00393667		0.734735	0.0662047	0.167732	0.082875	0.0403373	-0.0177939	0.038156	0.0698527	0.0336188	-0.00241438	-0.0691031	-0.0940079	0.104989	0.250514	-0.320874	0.0503657
	0.733734	250.725	313.095	0.0382984	0.0483632						0.93257	0.0382984	0.0483632		0.733734	0.0483632		0.0902805	0.00644592		0.733734	0.0709462	0.169444	0.0819191	0.0388129	-0.000409138	0.0493497	0.0713089	0.038652	0.000538442	-0.0650513	-0.0994758	0.111022	0.239362	-0.321634	0.0472428
	0.732733	250.382	312.668	0.0386422	0.0498067						0.931298	0.0386422	0.0498067		0.732733	0.0498067		0.091199	0.00841437		0.732733	0.0729737	0.172225	0.0809631	0.038634	0.014507	0.0626397	0.0717134	0.0431834	0.00499144	-0.0605485	-0.106086	0.116657	0.223425	-0.322737	0.0448127
	0.731732	250.04	312.241	0.0390501	0.0517936						0.930025	0.0390501	0.0517936		0.731732	0.0517936		0.0936172	0.00996995		0.731732	0.0730202	0.175807	0.0847987	0.0408426	0.0200308	0.0739069	0.0692205	0.0452657	0.0137564	-0.0579678	-0.111943	0.12504	0.214091	-0.323855	0.0421236
	0.730731	249.698	311.813	0.0392486	0.054123						0.928753	0.0392486	0.054123		0.730731	0.054123		0.0971593	0.0110867		0.730731	0.072671	0.17888	0.0915748	0.0455112	0.0192986	0.075944	0.069333	0.0446912	0.0227739	-0.0553085	-0.118124	0.131952	0.21411	-0.32574	0.0430233
	0.72973	249.356	311.386	0.0393868	0.0554627						0.927481	0.0393868	0.0554627		0.72973	0.0554627		0.100241	0.0106843		0.72973	0.0719375	0.180948	0.0982776	0.0498016	0.0148781	0.0751838	0.0705043	0.0416688	0.0270134	-0.0549954	-0.122995	0.135487	0.211311	-0.327055	0.0465252
	0.728729	249.014	310.959	0.0393583	0.0559119						0.926209	0.0393583	0.0559119		0.728729	0.0559119		0.102496	0.00932802		0.728729	0.0672658	0.185101	0.10457	0.0530464	0.00363358	0.0705223	0.0691659	0.0381276	0.0298121	-0.0539899	-0.125099	0.13906	0.209059	-0.328934	0.0512503
	0.727728	248.672	310.532	0.0389955	0.0553686						0.924936	0.0389955	0.0553686		0.727728	0.0553686		0.102768	0.00796936		0.727728	0.0604076	0.187362	0.109147	0.0541542	-0.00900325	0.0643618	0.0650943	0.0331519	0.0298317	-0.0563955	-0.124653	0.144432	0.210913	-0.327498	0.0574272
	0.726727	248.33	310.105	0.0387393	0.0552882						0.923664	0.0387393	0.0552882		0.726727	0.0552882		0.102694	0.00788271		0.726727	0.0551014	0.189011	0.110469	0.0561931	-0.0132188	0.0601182	0.0589086	0.0291535	0.0331118	-0.0564326	-0.120809	0.149525	0.209829	-0.325658	0.062181
	0.725726	247.988	309.678	0.0387651	0.0559306						0.922392	0.0387651	0.0559306		0.725726	0.0559306		0.101649	0.0102127		0.725726	0.0514485	0.190024	0.111149	0.0539722	-0.0136689	0.0601873	0.0583774	0.0271356	0.0377909	-0.0550459	-0.116934	0.15723	0.212625	-0.322767	0.0674086
	0.724725	247.646	309.251	0.0386157	0.0561064						0.92112	0.0386157	0.0561064		0.724725	0.0561064		0.0992128	0.013		0.724725	0.048622	0.19067	0.107378	0.0501813	-0.0179231	0.0562783	0.0577946	0.0273294	0.043233	-0.0534622	-0.112813	0.162811	0.224709	-0.317733	0.072776
	0.723724	247.304	308.824	0.0384019	0.0564084						0.919847	0.0384019	0.0564084		0.723724	0.0564084		0.0970115	0.0158053		0.723724	0.0484355	0.189174	0.102132	0.0483047	-0.0231235	0.0546014	0.0585029	0.0286553	0.0508656	-0.0518566	-0.110704	0.165005	0.235755	-0.310287	0.0764457
	0.722723	246.962	308.396	0.0381668	0.0561888						0.918575	0.0381668	0.0561888		0.722723	0.0561888		0.0956621	0.0167155		0.722723	0.050238	0.187743	0.0974317	0.0472362	-0.0274551	0.0547467	0.0626411	0.0292984	0.0568214	-0.046979	-0.108549	0.160078	0.230492	-0.302058	0.074834
	0.721722	246.62	307.969	0.0380045	0.0552209						0.917303	0.0380045	0.0552209		0.721722	0.0552209		0.0935897	0.016852		0.721722	0.0516744	0.185368	0.0917912	0.0455248	-0.0333025	0.0528331	0.066019	0.032524	0.0575909	-0.0438945	-0.106674	0.155063	0.22541	-0.295102	0.0749048
	0.720721	246.278	307.542	0.0380597	0.0541238						0.91603	0.0380597	0.0541238		0.720721	0.0541238		0.0918965	0.016351		0.720721	0.0522813	0.182789	0.0850494	0.0474663	-0.0394107	0.0512781	0.0667421	0.0345454	0.0585032	-0.0418352	-0.105047	0.146622	0.224078	-0.289341	0.0737277
	0.71972	245.936	307.115	0.0382851	0.0527123						0.914758	0.0382851	0.0527123		0.71972	0.0527123		0.0897495	0.0156751		0.71972	0.0514371	0.177793	0.0813927	0.0483756	-0.04504	0.0516739	0.0683155	0.0371931	0.057913	-0.0389076	-0.104697	0.137909	0.221274	-0.28558	0.0723724
	0.718719	245.594	306.688	0.0384427	0.0516803						0.913486	0.0384427	0.0516803		0.718719	0.0516803		0.0878494	0.0155112		0.718719	0.0507056	0.171784	0.0780937	0.0508148	-0.0498226	0.0497475	0.069515	0.0426459	0.0563227	-0.0385527	-0.103048	0.13304	0.221078	-0.285764	0.0754609
	0.717718	245.252	306.261	0.0384654	0.0513013						0.912214	0.0384654	0.0513013		0.717718	0.0513013		0.0868801	0.0157225		0.717718	0.0508647	0.166914	0.0769533	0.0527887	-0.0547364	0.0471558	0.0679332	0.050168	0.0557313	-0.0395591	-0.102138	0.131243	0.222456	-0.288473	0.0831659
	0.716717	244.91	305.834	0.0386282	0.0507436						0.910941	0.0386282	0.0507436		0.716717	0.0507436		0.0862966	0.0151907		0.716717	0.0515948	0.161788	0.0771111	0.0546925	-0.0570425	0.0386181	0.070081	0.0530444	0.054956	-0.037991	-0.0994125	0.127838	0.2168	-0.288579	0.0887847
	0.715716	244.568	305.406	0.0390307	0.0497146						0.909669	0.0390307	0.0497146		0.715716	0.0497146		0.0856128	0.0138165		0.715716	0.0527282	0.155982	0.0776816	0.0560596	-0.0602347	0.0266356	0.0709579	0.0587839	0.0587113	-0.0357736	-0.097147	0.126163	0.197982	-0.288667	0.0945689
	0.714715	244.226	304.979	0.039606	0.049571						0.908397	0.039606	0.049571		0.714715	0.049571		0.0859708	0.0131712		0.714715	0.053017	0.153571	0.0780319	0.0592638	-0.0606039	0.0156267	0.0672075	0.0609694	0.0650413	-0.0326102	-0.0908268	0.125724	0.180784	-0.28866	0.102231
	0.713714	243.883	304.552	0.0403676	0.0502822						0.907125	0.0403676	0.0502822		0.713714	0.0502822		0.0863555	0.0142088		0.713714	0.0529186	0.15246	0.0781971	0.0618464	-0.0577569	0.00586491	0.0652574	0.0575472	0.0702369	-0.0280338	-0.0826152	0.126958	0.17368	-0.286967	0.112126
	0.712713	243.541	304.125	0.041078	0.0512168						0.905852	0.041078	0.0512168		0.712713	0.0512168		0.0866938	0.0157397		0.712713	0.0539688	0.151142	0.0761006	0.0655636	-0.0540805	-0.0014011	0.0690336	0.0529758	0.0754634	-0.0269098	-0.07456	0.128484	0.168792	-0.283744	0.119083
	0.711712	243.199	303.698	0.0415747	0.0531723						0.90458	0.0415747	0.0531723		0.711712	0.0531723		0.0881406	0.018204		0.711712	0.0553349	0.151469	0.0743139	0.0714445	-0.0502425	-0.00530984	0.0741359	0.0483793	0.0769988	-0.0240777	-0.0701565	0.12978	0.174327	-0.280105	0.126515
	0.710711	242.857	303.271	0.0419269	0.0558667						0.903308	0.0419269	0.0558667		0.710711	0.0558667		0.0903427	0.0213908		0.710711	0.0572885	0.155979	0.0715651	0.076538	-0.0451022	-0.00565679	0.0832015	0.0425642	0.0793525	-0.023011	-0.0652885	0.131464	0.179276	-0.273351	0.13185
	0.70971	242.515	302.844	0.0421525	0.0584615						0.902036	0.0421525	0.0584615		0.70971	0.0584615		0.0926947	0.0242283		0.70971	0.0572954	0.163595	0.0688459	0.0810424	-0.0405419	-0.00401006	0.0906424	0.0429338	0.0839765	-0.0249943	-0.062461	0.13812	0.172987	-0.264851	0.134711
	0.708709	242.173	302.416	0.0422726	0.0612529						0.900763	0.0422726	0.0612529		0.708709	0.0612529		0.095328	0.0271779		0.708709	0.0570029	0.172936	0.0674583	0.0839148	-0.0425423	0.000193541	0.0969876	0.0471374	0.0895877	-0.0230416	-0.0597305	0.14306	0.165727	-0.255769	0.137347
	0.707708	241.831	301.989	0.0425755	0.0643333						0.899491	0.0425755	0.0643333		0.707708	0.0643333		0.0988454	0.0298212		0.707708	0.0593511	0.182296	0.0679517	0.0857831	-0.0440032	0.00901382	0.103152	0.0459942	0.0929151	-0.0206201	-0.0568758	0.1487	0.158445	-0.246441	0.137754
	0.706707	241.489	301.562	0.0429526	0.0672927						0.898219	0.0429526	0.0672927		0.706707	0.0672927		0.101972	0.0326136		0.706707	0.0639566	0.190676	0.0675278	0.0857269	-0.0473797	0.0173113	0.110316	0.0399045	0.0975011	-0.0204488	-0.0525819	0.15812	0.156148	-0.237646	0.137506
	0.705706	241.147	301.135	0.043179	0.0697363						0.896946	0.043179	0.0697363		0.705706	0.0697363		0.104071	0.0354018		0.705706	0.0676032	0.197157	0.0656368	0.0858861	-0.0513194	0.0265091	0.121761	0.0314546	0.0973294	-0.0197566	-0.0494346	0.166219	0.160754	-0.23091	0.136814
	0.704705	240.805	300.708	0.0433716	0.0704531						0.895674	0.0433716	0.0704531		0.704705	0.0704531		0.103365	0.0375415		0.704705	0.0693672	0.200662	0.061633	0.0817966	-0.0548183	0.0340667	0.12984	0.0214081	0.0973539	-0.0203034	-0.0461073	0.172906	0.165779	-0.22607	0.138902
	0.703704	240.463	300.281	0.043444	0.0697778						0.894402	0.043444	0.0697778		0.703704	0.0697778		0.100972	0.0385833		0.703704	0.0669262	0.20193	0.0565493	0.0784839	-0.0540438	0.0421442	0.129757	0.0125888	0.0972242	-0.0217742	-0.0431681	0.179754	0.168179	-0.225342	0.139097
	0.702703	240.121	299.853	0.0433558	0.0692094						0.89313	0.0433558	0.0692094		0.702703	0.0692094		0.0985316	0.0398872		0.702703	0.0631313	0.203426	0.0523056	0.0752636	-0.0568236	0.0499336	0.129041	0.00867589	0.0975416	-0.0189584	-0.0410643	0.183431	0.173089	-0.226021	0.139915
	0.701702	239.779	299.426	0.0429603	0.0681578						0.891857	0.0429603	0.0681578		0.701702	0.0681578		0.0955469	0.0407687		0.701702	0.0592064	0.20341	0.0478401	0.0717313	-0.0591547	0.0562057	0.123895	0.00723186	0.0964999	-0.0159988	-0.0403659	0.184884	0.181471	-0.228673	0.14246
	0.700701	239.437	298.999	0.0424808	0.0669754						0.890585	0.0424808	0.0669754		0.700701	0.0669754		0.092465	0.0414859		0.700701	0.0576428	0.200242	0.0441919	0.0677836	-0.0617276	0.0607987	0.119053	0.00603677	0.0939383	-0.014691	-0.03863	0.187881	0.189626	-0.230916	0.144976
	0.6997	239.095	298.572	0.0421995	0.0660604						0.889313	0.0421995	0.0660604		0.6997	0.0660604		0.0896764	0.0424443		0.6997	0.0558451	0.195943	0.0406475	0.0662697	-0.0633788	0.0632017	0.121894	0.00303099	0.0916648	-0.0118321	-0.0363612	0.188463	0.195285	-0.23144	0.14636
	0.698699	238.753	298.145	0.0419915	0.0655205						0.888041	0.0419915	0.0655205		0.698699	0.0655205		0.0873265	0.0437145		0.698699	0.0541349	0.193239	0.0369387	0.0649929	-0.0661879	0.0634892	0.125667	0.00376451	0.0918517	-0.00851984	-0.0349842	0.181796	0.203764	-0.229588	0.149807
	0.697698	238.411	297.718	0.041699	0.0648722						0.886768	0.041699	0.0648722		0.697698	0.0648722		0.0852696	0.0444749		0.697698	0.0527968	0.190694	0.0342747	0.0633126	-0.0670737	0.0645871	0.13145	0.00448432	0.0898898	-0.00526648	-0.0349625	0.172305	0.20948	-0.226034	0.150364
	0.696697	238.069	297.291	0.0418174	0.0643006						0.885496	0.0418174	0.0643006		0.696697	0.0643006		0.0835755	0.0450257		0.696697	0.051964	0.1866	0.0318231	0.0639152	-0.0672515	0.0679507	0.133556	0.00659135	0.0846297	0.00214997	-0.0353001	0.160411	0.21369	-0.220748	0.149603
	0.695696	237.726	296.864	0.0419105	0.0646471						0.884224	0.0419105	0.0646471		0.695696	0.0646471		0.0836283	0.0456659		0.695696	0.0550051	0.183433	0.0303119	0.0657631	-0.0675646	0.0698784	0.132607	0.0101865	0.0796596	0.00760035	-0.0344924	0.151811	0.215424	-0.213379	0.150594
	0.694695	237.385	296.436	0.0421074	0.0656886						0.882952	0.0421074	0.0656886		0.694695	0.0656886		0.0853418	0.0460353		0.694695	0.0611324	0.182059	0.0296539	0.068522	-0.067882	0.0718042	0.124286	0.0138215	0.071964	0.0190664	-0.0315934	0.145042	0.20997	-0.202594	0.152504
	0.693694	237.042	296.009	0.0423573	0.0666139						0.881679	0.0423573	0.0666139		0.693694	0.0666139		0.0876245	0.0456033		0.693694	0.0684761	0.179575	0.0292736	0.0731731	-0.0670027	0.0701193	0.113844	0.0184473	0.0604817	0.0307091	-0.0300602	0.142075	0.206972	-0.199046	0.155096
	0.692693	236.7	295.582	0.0428314	0.0675586						0.880407	0.0428314	0.0675586		0.692693	0.0675586		0.0903757	0.0447415		0.692693	0.075255	0.178587	0.0297976	0.0778628	-0.0673487	0.0659108	0.107294	0.0250912	0.0505194	0.0365692	-0.0296322	0.138935	0.202579	-0.195564	0.157803
	0.691692	236.358	295.155	0.0434032	0.0681772						0.879135	0.0434032	0.0681772		0.691692	0.0681772		0.0929718	0.0433825		0.691692	0.0811813	0.179703	0.0313533	0.0796498	-0.0685096	0.0589773	0.101848	0.0289061	0.0464454	0.0421513	-0.0327449	0.137929	0.19571	-0.19236	0.158855
	0.690691	236.016	294.728	0.0437473	0.0689263						0.877863	0.0437473	0.0689263		0.690691	0.0689263		0.0949199	0.0429327		0.690691	0.0866859	0.179632	0.0314249	0.0819372	-0.0657029	0.0529743	0.0967404	0.0340635	0.0405024	0.0450129	-0.0356036	0.137156	0.201126	-0.190609	0.1566
	0.68969	235.674	294.301	0.0437194	0.0687253						0.87659	0.0437194	0.0687253		0.68969	0.0687253		0.095777	0.0416735		0.68969	0.0928179	0.176878	0.0307512	0.0826606	-0.0636022	0.0481902	0.0935999	0.0387069	0.0329282	0.0409878	-0.0394062	0.132542	0.214585	-0.192215	0.152091
	0.688689	235.332	293.874	0.0435784	0.0685099						0.875318	0.0435784	0.0685099		0.688689	0.0685099		0.0958809	0.0411389		0.688689	0.096754	0.174201	0.028819	0.08375	-0.0620337	0.0469969	0.0928874	0.0414853	0.0259103	0.0406204	-0.0435839	0.131104	0.226239	-0.195134	0.148036
	0.687688	234.99	293.446	0.0435522	0.0684018						0.874046	0.0435522	0.0684018		0.687688	0.0684018		0.0957301	0.0410735		0.687688	0.100598	0.171144	0.0257961	0.0853822	-0.0567137	0.0489762	0.0949761	0.0417883	0.0193193	0.0390423	-0.0470916	0.133415	0.236261	-0.200311	0.142147
	0.686687	234.648	293.019	0.043312	0.0687584						0.872773	0.043312	0.0687584		0.686687	0.0687584		0.0954961	0.0420208		0.686687	0.104225	0.167176	0.023687	0.0868964	-0.0495828	0.0532128	0.0953783	0.0403838	0.0139852	0.0373223	-0.0463318	0.137449	0.242527	-0.203203	0.141087
	0.685686	234.306	292.592	0.0432996	0.0694229						0.871501	0.0432996	0.0694229		0.685686	0.0694229		0.0947338	0.044112		0.685686	0.103903	0.165886	0.0224491	0.0866973	-0.0453314	0.0571858	0.0956522	0.0415035	0.0127138	0.0295646	-0.0459955	0.148541	0.249301	-0.204597	0.146694
	0.684685	233.964	292.165	0.0434583	0.0709794						0.870229	0.0434583	0.0709794		0.684685	0.0709794		0.0943889	0.0475698		0.684685	0.103773	0.165689	0.0231632	0.0849313	-0.0408732	0.057443	0.0968341	0.0478689	0.0151054	0.0218272	-0.0443358	0.164814	0.256112	-0.205479	0.153951
	0.683684	233.622	291.738	0.0432659	0.0727972						0.868957	0.0432659	0.0727972		0.683684	0.0727972		0.0936655	0.051929		0.683684	0.10194	0.16777	0.0244398	0.0805115	-0.0369381	0.0559603	0.0980712	0.0539596	0.0184343	0.0183035	-0.0412391	0.173541	0.278332	-0.205626	0.15842
	0.682683	233.28	291.311	0.0426624	0.0751731						0.867684	0.0426624	0.0751731		0.682683	0.0751731		0.0935483	0.0567979		0.682683	0.100468	0.17204	0.0259178	0.0757675	-0.0332902	0.0518372	0.0990005	0.0618433	0.0238163	0.0166247	-0.0380377	0.180762	0.304454	-0.205947	0.163714
	0.681682	232.938	290.884	0.0419832	0.0758475						0.866412	0.0419832	0.0758475		0.681682	0.0758476		0.09176	0.0599351		0.681682	0.0936865	0.17648	0.0266186	0.0702545	-0.0310595	0.0437802	0.10447	0.0697822	0.0297118	0.0154225	-0.0347238	0.188675	0.315986	-0.207433	0.164675
	0.680681	232.596	290.456	0.0416134	0.0745925						0.86514	0.0416134	0.0745925		0.680681	0.0745925		0.0888609	0.060324		0.680681	0.0839706	0.17906	0.0280125	0.064401	-0.0315203	0.0391783	0.112932	0.073828	0.0325624	0.0170517	-0.0325531	0.180656	0.317069	-0.207346	0.161704
	0.67968	232.254	290.029	0.0413687	0.0735543						0.863868	0.0413687	0.0735543		0.67968	0.0735543		0.0872043	0.0599042		0.67968	0.0748305	0.182301	0.0309772	0.060709	-0.0345563	0.0375571	0.122034	0.0772585	0.0368809	0.0163971	-0.0308944	0.173188	0.308719	-0.204982	0.157343
	0.678679	231.912	289.602	0.0412595	0.0723474						0.862595	0.0412595	0.0723474		0.678679	0.0723473		0.0863621	0.0583326		0.678679	0.069042	0.184325	0.0346565	0.0574252	-0.0376987	0.0426794	0.128059	0.077059	0.0404633	0.0146417	-0.0316493	0.168568	0.287317	-0.202858	0.155077
	0.677678	231.57	289.175	0.0413998	0.0714892						0.861323	0.0413998	0.0714892		0.677678	0.0714892		0.0856196	0.0573587		0.677678	0.0653667	0.185534	0.036465	0.0551132	-0.0394688	0.0536578	0.133609	0.0733757	0.041653	0.0120486	-0.0339841	0.162433	0.270016	-0.200458	0.158064
	0.676677	231.227	288.748	0.0419555	0.0720279						0.860051	0.0419555	0.0720279		0.676677	0.0720279		0.0860712	0.0579846		0.676677	0.0636544	0.188024	0.0389331	0.0536737	-0.0392207	0.0661334	0.138566	0.0647672	0.0421747	0.0141253	-0.0353684	0.156473	0.261655	-0.195497	0.164023
	0.675676	230.886	288.321	0.0427177	0.0721809						0.858779	0.0427177	0.0721809		0.675676	0.0721809		0.0858012	0.0585606		0.675676	0.0610459	0.191559	0.0386132	0.0519867	-0.038761	0.0755487	0.142108	0.0509861	0.0435858	0.0174397	-0.0379122	0.15239	0.261235	-0.192559	0.170106
	0.674675	230.543	287.894	0.0435331	0.0719492						0.857506	0.0435331	0.0719492		0.674675	0.0719492		0.0852807	0.0586176		0.674675	0.0598258	0.194814	0.0383478	0.0481352	-0.0378897	0.0848328	0.141117	0.0385018	0.046237	0.0199355	-0.0428701	0.142736	0.273454	-0.201225	0.179965
	0.673674	230.201	287.466	0.044308	0.0715273						0.856234	0.044308	0.0715273		0.673674	0.0715273		0.0846759	0.0583787		0.673674	0.0585478	0.196883	0.0388418	0.0444315	-0.0344955	0.0892231	0.139844	0.0297484	0.0447167	0.0194374	-0.0471609	0.135231	0.283784	-0.210484	0.192322
	0.672673	229.859	287.039	0.0450636	0.0704722						0.854962	0.0450636	0.0704722		0.672673	0.0704722		0.08286	0.0580843		0.672673	0.0560975	0.198431	0.0368715	0.0400402	-0.0326311	0.0899972	0.134421	0.0209554	0.0364389	0.0187566	-0.0490724	0.127741	0.299194	-0.213095	0.206223
	0.671672	229.517	286.612	0.0456361	0.0687809						0.85369	0.0456361	0.0687809		0.671672	0.0687809		0.0804583	0.0571036		0.671672	0.0564494	0.199043	0.031537	0.0348035	-0.0344685	0.0900239	0.128624	0.015992	0.0282659	0.0143854	-0.050068	0.124192	0.305584	-0.215505	0.221114
	0.670671	229.175	286.185	0.0458612	0.0681373						0.852417	0.0458612	0.0681373		0.670671	0.0681373		0.0794252	0.0568494		0.670671	0.059838	0.199016	0.0291593	0.0296876	-0.0321363	0.0882791	0.125587	0.0116917	0.0223737	0.0121468	-0.0468802	0.125016	0.305798	-0.218762	0.232231
	0.66967	228.833	285.758	0.0459174	0.0691881						0.851145	0.0459174	0.0691881		0.66967	0.0691881		0.0799649	0.0584113		0.66967	0.0639895	0.1989	0.0283043	0.0286657	-0.029581	0.0863593	0.126195	0.0103366	0.018148	0.0131591	-0.0418828	0.12736	0.310962	-0.219792	0.241259
	0.668669	228.491	285.331	0.0456334	0.0712083						0.849873	0.0456334	0.0712083		0.668669	0.0712083		0.0814943	0.0609223		0.668669	0.0689762	0.199883	0.0275598	0.029558	-0.0284962	0.0867504	0.132	0.00829406	0.0175006	0.0139756	-0.0357389	0.132815	0.313468	-0.218471	0.248047
	0.667668	228.149	284.904	0.0453978	0.073692						0.8486	0.0453978	0.073692		0.667668	0.073692		0.0835142	0.0638699		0.667668	0.0736038	0.200579	0.0297329	0.0301416	-0.0254755	0.0869699	0.140835	0.00603704	0.0208981	0.0170809	-0.0309309	0.13878	0.312918	-0.217302	0.252758
	0.666667	227.807	284.476	0.045346	0.0761597						0.847328	0.045346	0.0761597		0.666667	0.0761598		0.0854321	0.0668874		0.666667	0.0740858	0.202161	0.032945	0.0325368	-0.0215159	0.087166	0.143514	0.00640939	0.0256837	0.0216753	-0.0252267	0.144539	0.312098	-0.215599	0.257017
	0.665666	227.465	284.049	0.0452936	0.0780419						0.846056	0.0452936	0.0780419		0.665666	0.0780419		0.0868839	0.0691999		0.665666	0.0742951	0.205136	0.036714	0.031391	-0.0218529	0.0908099	0.1453	0.0118873	0.0276862	0.0213688	-0.0238199	0.148831	0.314689	-0.214442	0.260741
	0.664665	227.123	283.622	0.0453962	0.079086						0.844784	0.0453962	0.079086		0.664665	0.079086		0.0878525	0.0703194		0.664665	0.0758112	0.2074	0.0385973	0.0296018	-0.0223529	0.0924323	0.146283	0.0170655	0.0251545	0.0235678	-0.023221	0.154437	0.316839	-0.215603	0.258912
	0.663664	226.781	283.195	0.045743	0.0792089						0.843511	0.045743	0.0792089		0.663664	0.0792089		0.0879054	0.0705124		0.663664	0.0774459	0.206851	0.0393321	0.0279925	-0.0235765	0.0900365	0.144761	0.0257582	0.0197923	0.0255216	-0.0240329	0.15848	0.316373	-0.212517	0.25504
	0.662663	226.439	282.768	0.046275	0.0794281						0.842239	0.046275	0.0794281		0.662663	0.0794281		0.087016	0.0718402		0.662663	0.0772485	0.207245	0.038857	0.0247129	-0.0254523	0.0876962	0.141591	0.0365654	0.0138586	0.027748	-0.0251771	0.161495	0.329766	-0.209511	0.251663
	0.661662	226.097	282.341	0.0468674	0.0787788						0.840967	0.0468674	0.0787788		0.661662	0.0787788		0.085471	0.0720866		0.661662	0.0779645	0.206041	0.0376967	0.0201814	-0.0270494	0.0814829	0.141485	0.041957	0.00521413	0.0301446	-0.0275935	0.16545	0.348871	-0.209082	0.242073
	0.660661	225.755	281.914	0.0474063	0.0769186						0.839695	0.0474063	0.0769186		0.660661	0.0769186		0.0843889	0.0694483		0.660661	0.0777752	0.204475	0.0379471	0.0173589	-0.029543	0.0752586	0.136904	0.0443909	-0.00180586	0.0278508	-0.0280951	0.166429	0.3465	-0.205737	0.231779
	0.65966	225.413	281.486	0.0477957	0.0751852						0.838422	0.0477957	0.0751852		0.65966	0.0751852		0.0835135	0.066857		0.65966	0.075014	0.203298	0.0396103	0.0161318	-0.0308335	0.0701826	0.134215	0.0488817	-0.00372796	0.021697	-0.0309488	0.165884	0.339539	-0.2005	0.221038
	0.658659	225.071	281.059	0.0481043	0.0749077						0.83715	0.0481043	0.0749077		0.658659	0.0749076		0.0836911	0.0661242		0.658659	0.069945	0.20494	0.0421464	0.017733	-0.031036	0.068972	0.131708	0.0528682	-0.00479044	0.0145622	-0.0306977	0.168071	0.337686	-0.193161	0.213184
	0.657658	224.728	280.632	0.0485886	0.0764673						0.835878	0.0485886	0.0764673		0.657658	0.0764672		0.0844196	0.0685149		0.657658	0.0664072	0.206569	0.0462817	0.0184208	-0.0337334	0.0693181	0.131739	0.0596557	-0.000203179	0.0098275	-0.0322997	0.173316	0.344995	-0.184446	0.215495
	0.656657	224.387	280.205	0.048916	0.0784723						0.834606	0.048916	0.0784723		0.656657	0.0784723		0.0859708	0.0709738		0.656657	0.0641731	0.21232	0.0495723	0.0178179	-0.0372457	0.0741798	0.133606	0.0633529	0.00848825	0.00894023	-0.0319622	0.175155	0.342836	-0.178449	0.221811
	0.655656	224.044	279.778	0.0488676	0.0803143						0.833333	0.0488676	0.0803143		0.655656	0.0803143		0.087963	0.0726657		0.655656	0.0614562	0.220179	0.0531956	0.0170207	-0.0430873	0.0797318	0.137806	0.0603761	0.0181525	0.0140522	-0.0284343	0.179689	0.330086	-0.174664	0.225614
	0.654655	223.702	279.351	0.0484629	0.0821535						0.832061	0.0484629	0.0821535		0.654655	0.0821535		0.090138	0.0741691		0.654655	0.0610707	0.228041	0.0593536	0.0120873	-0.0480089	0.0885607	0.144319	0.0558663	0.0294455	0.0199373	-0.0238863	0.184999	0.31306	-0.176765	0.228332
	0.653654	223.36	278.924	0.0482143	0.0841137						0.830789	0.0482143	0.0841137		0.653654	0.0841137		0.0928268	0.0754006		0.653654	0.0637426	0.235209	0.065709	0.00664641	-0.0522025	0.0966301	0.151051	0.0465479	0.0404134	0.0236384	-0.0168008	0.189588	0.296741	-0.179718	0.233518
	0.652653	223.018	278.497	0.0479858	0.0854192						0.829516	0.0479858	0.0854192		0.652653	0.0854192		0.0956451	0.0751933		0.652653	0.0671021	0.241237	0.0708927	0.00334855	-0.0528128	0.102218	0.155031	0.0374445	0.0468905	0.0283265	-0.0100017	0.19264	0.285218	-0.182852	0.225024
	0.651652	222.676	278.069	0.0479446	0.0854785						0.828244	0.0479446	0.0854785		0.651652	0.0854785		0.0977245	0.0732325		0.651652	0.0715408	0.243404	0.0757434	0.000209857	-0.0529323	0.102898	0.158216	0.0296247	0.0480896	0.0325848	-0.0103104	0.192522	0.279993	-0.187667	0.21254
	0.650651	222.334	277.642	0.0478177	0.0865422						0.826972	0.0478177	0.0865422		0.650651	0.0865422		0.100458	0.0726261		0.650651	0.0762255	0.247313	0.0785909	-0.000296488	-0.0510983	0.103877	0.158656	0.0274249	0.045218	0.0392916	-0.00657361	0.190341	0.277698	-0.190287	0.204341
	0.64965	221.992	277.215	0.0474532	0.0872233						0.8257	0.0474532	0.0872233		0.64965	0.0872233		0.102908	0.0715381		0.64965	0.0809169	0.249466	0.0794288	0.00182237	-0.0510754	0.10223	0.15852	0.0265531	0.0444332	0.0467157	-0.00633856	0.182844	0.274905	-0.189741	0.197873
	0.648649	221.65	276.788	0.0469289	0.0873762						0.824427	0.0469289	0.0873762		0.648649	0.0873762		0.10444	0.0703124		0.648649	0.0829578	0.250268	0.0817181	0.00281593	-0.0526446	0.0993327	0.157158	0.0282587	0.0457364	0.0548113	-0.0116596	0.178274	0.271204	-0.189131	0.192096
	0.647648	221.308	276.361	0.046562	0.0873796						0.823155	0.046562	0.0873796		0.647648	0.0873796		0.104991	0.0697679		0.647648	0.0819552	0.250816	0.0817751	0.0054192	-0.0553367	0.0981116	0.156383	0.0320269	0.0374327	0.0615488	-0.0192902	0.177153	0.269741	-0.187158	0.196835
	0.646647	220.966	275.934	0.0462078	0.0881686						0.821883	0.0462078	0.0881686		0.646647	0.0881686		0.10662	0.0697175		0.646647	0.0832268	0.251686	0.0832982	0.00826793	-0.056211	0.0964396	0.15714	0.0374784	0.0280958	0.0673992	-0.0293278	0.177108	0.271768	-0.185895	0.202896
	0.645646	220.624	275.507	0.0457914	0.0884239						0.820611	0.0457914	0.0884239		0.645646	0.0884239		0.106489	0.0703587		0.645646	0.0821493	0.248107	0.0855904	0.0101101	-0.054166	0.094157	0.162282	0.0441036	0.0219291	0.0706976	-0.0381028	0.177274	0.276614	-0.184306	0.203464
	0.644645	220.282	275.079	0.0456452	0.0886428						0.819338	0.0456452	0.0886428		0.644645	0.0886428		0.105874	0.071412		0.644645	0.0796875	0.24525	0.0872411	0.0113158	-0.0488989	0.0934943	0.166105	0.0508622	0.016641	0.0694143	-0.0388306	0.173631	0.286083	-0.185567	0.202596
	0.643644	219.94	274.652	0.0454379	0.0896184						0.818066	0.0454379	0.0896184		0.643644	0.0896184		0.104925	0.0743121		0.643644	0.0782915	0.242386	0.0872716	0.0117502	-0.044692	0.0947521	0.172643	0.0582847	0.0137524	0.0685658	-0.0403039	0.169224	0.309721	-0.185814	0.201301
	0.642643	219.598	274.225	0.0452825	0.0907816						0.816794	0.0452825	0.0907816		0.642643	0.0907815		0.103604	0.0779586		0.642643	0.0767806	0.238233	0.0869173	0.0124872	-0.0414827	0.0984603	0.182318	0.0602742	0.0142794	0.0670722	-0.0372942	0.168981	0.3299	-0.184883	0.19992
	0.641642	219.256	273.798	0.0452036	0.090391						0.815522	0.0452036	0.090391		0.641642	0.090391		0.10015	0.0806324		0.641642	0.0733348	0.230183	0.0840133	0.0130668	-0.0387453	0.102802	0.192705	0.0575941	0.0133957	0.0664373	-0.0330311	0.1666	0.345828	-0.183143	0.196514
	0.640641	218.914	273.371	0.0450471	0.0899419						0.814249	0.0450471	0.0899419		0.640641	0.0899419		0.0981908	0.0816929		0.640641	0.0741702	0.222425	0.0828315	0.0133369	-0.0467102	0.101725	0.204369	0.0546435	0.0121938	0.0663142	-0.0311167	0.161688	0.364382	-0.180555	0.191687
	0.63964	218.572	272.944	0.044875	0.0898526						0.812977	0.044875	0.0898526		0.63964	0.0898526		0.0967142	0.0829909		0.63964	0.0756384	0.217608	0.0795494	0.0140614	-0.0612863	0.100022	0.216819	0.052492	0.0114734	0.0666579	-0.0310735	0.163947	0.380875	-0.17781	0.190783
	0.638639	218.23	272.517	0.0446103	0.0885771						0.811705	0.0446103	0.0885771		0.638639	0.0885771		0.0946942	0.08246		0.638639	0.0702822	0.216366	0.0759719	0.0161563	-0.0706627	0.0953035	0.223821	0.0501571	0.0118556	0.0656003	-0.0312807	0.166888	0.384865	-0.178447	0.188959
	0.637638	217.887	272.089	0.0446212	0.0869773						0.810433	0.0446212	0.0869773		0.637638	0.0869773		0.0931622	0.0807924		0.637638	0.0658863	0.217885	0.0724977	0.01638	-0.0723351	0.0873642	0.225094	0.0495695	0.00949715	0.0649179	-0.028615	0.167216	0.375498	-0.178932	0.189442
	0.636637	217.545	271.662	0.0444052	0.0876224						0.80916	0.0444052	0.0876224		0.636637	0.0876224		0.0957363	0.0795085		0.636637	0.0682485	0.22307	0.0723778	0.0192487	-0.0729239	0.0818299	0.224275	0.0474047	0.0102534	0.0623393	-0.0221558	0.169328	0.361779	-0.181786	0.194251
	0.635636	217.203	271.235	0.0441374	0.0889722						0.807888	0.0441374	0.0889722		0.635636	0.0889722		0.0981385	0.079806		0.635636	0.0720798	0.225647	0.0728348	0.021992	-0.0722401	0.0772583	0.22276	0.0453369	0.0156186	0.060895	-0.0142022	0.172858	0.348288	-0.181993	0.203286
	0.634635	216.861	270.808	0.0437453	0.0895602						0.806616	0.0437453	0.0895602		0.634635	0.0895602		0.098725	0.0803954		0.634635	0.0723919	0.225655	0.0737166	0.0231366	-0.0731924	0.0736791	0.217435	0.0445841	0.0225944	0.0611058	-0.00567397	0.174888	0.338739	-0.18356	0.213751
	0.633634	216.519	270.381	0.0435473	0.0899948						0.805343	0.0435473	0.0899948		0.633634	0.0899948		0.0977255	0.082264		0.633634	0.0718891	0.223744	0.0707295	0.0245396	-0.0736084	0.0746294	0.212738	0.0445485	0.0276516	0.0602302	0.00502269	0.176638	0.336996	-0.184404	0.224461
	0.632633	216.177	269.954	0.0432033	0.0904733						0.804071	0.0432033	0.0904733		0.632633	0.0904733		0.0963359	0.0846108		0.632633	0.0700213	0.220836	0.068011	0.026475	-0.0782494	0.0789749	0.206688	0.0449267	0.0333733	0.0540983	0.0232619	0.174736	0.339306	-0.182805	0.236408
	0.631632	215.835	269.526	0.04296	0.090516						0.802799	0.04296	0.090516		0.631632	0.090516		0.0952933	0.0857387		0.631632	0.0720412	0.216234	0.066397	0.0265008	-0.0847218	0.0843215	0.1992	0.0467097	0.0380194	0.0477123	0.0413568	0.171969	0.336635	-0.181155	0.243079
	0.630631	215.493	269.099	0.0428845	0.0898765						0.801527	0.0428845	0.0898765		0.630631	0.0898765		0.0946594	0.0850936		0.630631	0.0752209	0.213269	0.0652157	0.0249316	-0.0905727	0.0881175	0.191553	0.0463129	0.0399307	0.0454407	0.0476198	0.166731	0.328175	-0.177155	0.249877
	0.62963	215.151	268.672	0.0429676	0.0900465						0.800254	0.0429676	0.0900465		0.62963	0.0900465		0.0950608	0.0850322		0.62963	0.0789115	0.212218	0.0643387	0.024775	-0.0947426	0.0891518	0.187332	0.0441333	0.0408197	0.0449384	0.0501636	0.16678	0.321115	-0.171413	0.257075
	0.628629	214.809	268.245	0.0430873	0.0915812						0.798982	0.0430873	0.0915812		0.628629	0.0915812		0.0968783	0.0862841		0.628629	0.0859417	0.211403	0.0637852	0.0263835	-0.0975192	0.0892001	0.193823	0.0421201	0.0417537	0.0453483	0.0501271	0.165305	0.322321	-0.163504	0.26015
	0.627628	214.467	267.818	0.0431521	0.0938313						0.79771	0.0431521	0.0938313		0.627628	0.0938313		0.0991572	0.0885054		0.627628	0.0944058	0.212728	0.0639041	0.0255905	-0.0974815	0.0892307	0.20286	0.0458999	0.0425358	0.0483699	0.0481352	0.168651	0.323351	-0.156854	0.25886
	0.626627	214.125	267.391	0.043152	0.0960036						0.796438	0.043152	0.0960036		0.626627	0.0960036		0.101388	0.0906195		0.626627	0.0993958	0.214212	0.066951	0.0249921	-0.0969056	0.0878198	0.209488	0.0526609	0.0407852	0.0495046	0.0460182	0.169907	0.327553	-0.149329	0.259313
	0.625626	213.783	266.964	0.0431683	0.0976794						0.795165	0.0431683	0.0976794		0.625626	0.0976794		0.103981	0.0913781		0.625626	0.104684	0.214777	0.0700976	0.0263639	-0.0971286	0.088753	0.219319	0.0592048	0.0346028	0.0473759	0.0418028	0.169403	0.330712	-0.145938	0.257051
	0.624625	213.441	266.536	0.0433195	0.0971156						0.793893	0.0433195	0.0971156		0.624625	0.0971156		0.10499	0.0892413		0.624625	0.105202	0.213818	0.0741998	0.0267403	-0.0958245	0.0869556	0.224177	0.0615	0.0290242	0.0479509	0.0373584	0.167735	0.31838	-0.145168	0.249565
	0.623624	213.099	266.109	0.0433896	0.0963697						0.792621	0.0433896	0.0963697		0.623624	0.0963697		0.105215	0.0875246		0.623624	0.102863	0.213088	0.0780888	0.0268189	-0.094266	0.0858284	0.226187	0.0617784	0.0278243	0.0533416	0.0360119	0.169607	0.304755	-0.148521	0.240223
	0.622623	212.757	265.682	0.0434622	0.0964475						0.791349	0.0434622	0.0964475		0.622623	0.0964475		0.106244	0.0866507		0.622623	0.101044	0.21083	0.0824453	0.0306575	-0.0921098	0.0855765	0.223717	0.0655231	0.0280258	0.0579965	0.0347095	0.178223	0.286481	-0.151836	0.236851
	0.621622	212.415	265.255	0.0436407	0.0956289						0.790076	0.0436407	0.0956289		0.621622	0.0956289		0.106694	0.0845639		0.621622	0.0992028	0.209178	0.0855938	0.0328012	-0.0889025	0.0794201	0.221416	0.0677232	0.0260901	0.0564863	0.029242	0.189471	0.275445	-0.159839	0.233649
	0.620621	212.073	264.828	0.0438667	0.0954968						0.788804	0.0438667	0.0954968		0.620621	0.0954968		0.106885	0.0841082		0.620621	0.0976074	0.205095	0.0902107	0.0346287	-0.0851703	0.0740187	0.220356	0.0754196	0.0261166	0.0513557	0.0252498	0.197925	0.278321	-0.16829	0.229888
	0.61962	211.731	264.401	0.0440309	0.0956842						0.787532	0.0440309	0.0956842		0.61962	0.0956842		0.108794	0.0825743		0.61962	0.0989293	0.202758	0.0960053	0.0374838	-0.0803644	0.0745276	0.213298	0.0833703	0.0249263	0.0377374	0.0215556	0.200653	0.286112	-0.174261	0.220762
	0.618619	211.388	263.974	0.0440321	0.0962517						0.78626	0.0440321	0.0962517		0.618619	0.0962517		0.111101	0.0814028		0.618619	0.102698	0.20061	0.102498	0.0385959	-0.0767709	0.0761605	0.208322	0.0877726	0.02575	0.0220589	0.0163556	0.199802	0.301521	-0.179949	0.214409
	0.617618	211.046	263.546	0.0439425	0.0966886						0.784987	0.0439425	0.0966886		0.617618	0.0966886		0.113279	0.0800986		0.617618	0.107895	0.200019	0.105622	0.0395786	-0.0756714	0.0800051	0.200682	0.0913466	0.0263211	0.00699273	0.0104707	0.195594	0.318255	-0.18184	0.20893
	0.616617	210.704	263.119	0.0438453	0.0970283						0.783715	0.0438453	0.0970283		0.616617	0.0970283		0.115137	0.0789197		0.616617	0.112384	0.198243	0.106658	0.0432627	-0.0748857	0.0878584	0.191797	0.0944442	0.025763	-0.00612884	0.00540152	0.190523	0.326784	-0.17722	0.203781
	0.615616	210.362	262.692	0.0437318	0.0979533						0.782443	0.0437318	0.0979533		0.615616	0.0979533		0.117787	0.0781199		0.615616	0.118032	0.199698	0.105526	0.0478906	-0.0733409	0.0957634	0.187515	0.0961703	0.0258731	-0.0161421	-0.000759854	0.182033	0.333221	-0.175454	0.204439
	0.614615	210.02	262.265	0.0435702	0.0991369						0.78117	0.0435702	0.0991369		0.614615	0.0991369		0.118591	0.0796824		0.614615	0.118513	0.199709	0.104423	0.0517198	-0.0719507	0.103081	0.18452	0.0970931	0.0266567	-0.0158614	-0.00178497	0.177706	0.33871	-0.175068	0.213405
	0.613614	209.678	261.838	0.0431405	0.100348						0.779898	0.0431405	0.100348		0.613614	0.100348		0.119063	0.0816328		0.613614	0.117318	0.200976	0.102868	0.0550922	-0.0689639	0.111371	0.183134	0.090723	0.0218798	-0.0126691	-0.000821791	0.175678	0.340501	-0.172115	0.229243
	0.612613	209.336	261.411	0.0425376	0.100077						0.778626	0.0425376	0.100077		0.612613	0.100077		0.117555	0.0825988		0.612613	0.111096	0.202093	0.101885	0.0551452	-0.0694482	0.118024	0.18077	0.0866362	0.0153124	-0.0102203	-0.00138062	0.178159	0.336988	-0.172737	0.246483
	0.611612	208.994	260.984	0.0418593	0.0992554						0.777354	0.0418593	0.0992554		0.611612	0.0992554		0.115425	0.0830855		0.611612	0.10523	0.202733	0.0997893	0.053949	-0.0722356	0.123765	0.178864	0.0889899	0.00906388	-0.00738993	-0.00132763	0.181853	0.32491	-0.17158	0.259028
	0.610611	208.652	260.557	0.0409628	0.0979976						0.776081	0.0409628	0.0979976		0.610611	0.0979976		0.112416	0.0835789		0.610611	0.100227	0.201629	0.0986647	0.0491452	-0.0754256	0.131575	0.176368	0.0927644	0.00500078	-0.00290598	-0.00261834	0.190627	0.31035	-0.168373	0.262006
	0.60961	208.31	260.129	0.0400835	0.0971477						0.774809	0.0400835	0.0971477		0.60961	0.0971477		0.11107	0.0832257		0.60961	0.0967602	0.20384	0.0980679	0.0456116	-0.0770164	0.137645	0.173733	0.0905863	0.00146675	0.00144056	-0.00457589	0.193827	0.309193	-0.167848	0.257031
	0.608609	207.968	259.702	0.0396037	0.0965553						0.773537	0.0396037	0.0965553		0.608609	0.0965553		0.110341	0.0827695		0.608609	0.0939411	0.207213	0.0984954	0.0417152	-0.0778487	0.140928	0.170552	0.0903978	0.000119171	0.00485775	-0.00582392	0.201497	0.31316	-0.167678	0.240305
	0.607608	207.626	259.275	0.0393947	0.0944565						0.772265	0.0393947	0.0944565		0.607608	0.0944565		0.108631	0.0802818		0.607608	0.0921024	0.206551	0.0992889	0.0365828	-0.0744254	0.142517	0.16811	0.0950512	-0.000687567	0.00877838	-0.00780651	0.202103	0.300439	-0.171556	0.220578
	0.606607	207.284	258.848	0.0392726	0.0919693						0.770992	0.0392726	0.0919693		0.606607	0.0919693		0.10693	0.0770088		0.606607	0.0918885	0.204232	0.101084	0.0305147	-0.0712963	0.140673	0.166791	0.0994819	-0.00433178	0.00993648	-0.0113515	0.199131	0.287646	-0.176141	0.206557
	0.605606	206.942	258.421	0.0389885	0.0906807						0.76972	0.0389885	0.0906807		0.605606	0.0906807		0.106216	0.075145		0.605606	0.0953609	0.202187	0.10196	0.025357	-0.0672729	0.136934	0.170462	0.105945	-0.00864373	0.0125204	-0.0122588	0.19973	0.278605	-0.186508	0.197082
	0.604605	206.6	257.994	0.0387047	0.0897511						0.768448	0.0387047	0.0897511		0.604605	0.0897511		0.105188	0.0743139		0.604605	0.100173	0.197736	0.10337	0.0194748	-0.063464	0.134693	0.174563	0.10866	-0.00995968	0.0119236	-0.00875163	0.203187	0.269282	-0.194161	0.191481
	0.603604	206.258	257.567	0.0385138	0.0886637						0.767176	0.0385138	0.0886637		0.603604	0.0886637		0.104335	0.0729928		0.603604	0.10387	0.192481	0.105452	0.0155359	-0.0614901	0.131266	0.17735	0.107475	-0.0134955	0.00786192	-0.00584181	0.19994	0.263932	-0.194336	0.190258
	0.602603	205.916	257.139	0.0385545	0.0875525						0.765903	0.0385545	0.0875525		0.602603	0.0875525		0.103915	0.0711897		0.602603	0.10592	0.188836	0.108477	0.0124293	-0.0597447	0.130407	0.181752	0.100001	-0.0139074	-0.000810185	-0.00189245	0.197105	0.254353	-0.190667	0.186489
	0.601602	205.574	256.712	0.0386343	0.0863009						0.764631	0.0386343	0.0863009		0.601602	0.0863009		0.103526	0.0690761		0.601602	0.106203	0.184059	0.111747	0.0120933	-0.0583989	0.128556	0.180987	0.0921318	-0.0129442	-0.00850208	0.00113512	0.190842	0.247052	-0.186171	0.185149
	0.600601	205.232	256.285	0.0387672	0.0849908						0.763359	0.0387672	0.0849908		0.600601	0.0849908		0.102489	0.0674922		0.600601	0.102225	0.177806	0.117371	0.0125559	-0.0577918	0.12699	0.178029	0.0857528	-0.0105555	-0.0137364	0.000773045	0.180511	0.247516	-0.178987	0.183913
	0.5996	204.889	255.858	0.0386853	0.0842851						0.762087	0.0386853	0.0842851		0.5996	0.0842851		0.101506	0.0670647		0.5996	0.0980446	0.172107	0.122364	0.0135074	-0.0602193	0.125957	0.175852	0.0807337	-0.00459285	-0.0117504	8.31855e-05	0.169758	0.249263	-0.174488	0.187115
	0.598599	204.547	255.431	0.0385469	0.0849584						0.760814	0.0385469	0.0849584		0.598599	0.0849584		0.101333	0.0685838		0.598599	0.0983309	0.167071	0.124175	0.0157544	-0.0636492	0.121596	0.174768	0.0838507	0.0067988	-0.0100522	0.000220522	0.166397	0.254492	-0.172016	0.192017
	0.597598	204.205	255.004	0.0385612	0.0862017						0.759542	0.0385612	0.0862017		0.597598	0.0862017		0.101203	0.0712		0.597598	0.0996429	0.162703	0.12325	0.0192179	-0.0677255	0.116003	0.1798	0.0907381	0.0188835	-0.00808278	-0.000555027	0.163266	0.262048	-0.170176	0.198999
	0.596597	203.863	254.577	0.0384433	0.0874767						0.75827	0.0384433	0.0874767		0.596597	0.0874767		0.0996853	0.0752681		0.596597	0.0998868	0.157842	0.120279	0.020734	-0.0680683	0.112755	0.182865	0.0984127	0.0356651	-0.00489758	-0.000259186	0.164003	0.270685	-0.167253	0.20404
	0.595596	203.521	254.149	0.0381877	0.0901012						0.756997	0.0381877	0.0901012		0.595596	0.0901012		0.100171	0.0800318		0.595596	0.103514	0.155071	0.117321	0.0247769	-0.0673179	0.112826	0.184583	0.107489	0.0524126	-0.000404576	-2.86788e-05	0.165365	0.285013	-0.167506	0.207919
	0.594595	203.179	253.722	0.0380847	0.093576						0.755725	0.0380847	0.093576		0.594595	0.093576		0.102259	0.0848932		0.594595	0.108265	0.155305	0.11717	0.0282951	-0.0688183	0.116229	0.184388	0.124356	0.0645266	0.00195261	0.00086767	0.167363	0.297086	-0.165666	0.211541
	0.593594	202.837	253.295	0.0379869	0.0956858						0.754453	0.0379869	0.0956858		0.593594	0.0956858		0.104158	0.0872133		0.593594	0.111983	0.157561	0.115067	0.0320214	-0.0716765	0.11441	0.184464	0.127375	0.0707176	0.0014943	0.00114463	0.170693	0.31262	-0.164164	0.212267
	0.592593	202.495	252.868	0.0375831	0.0964858						0.753181	0.0375831	0.0964858		0.592593	0.0964858		0.104772	0.0881993		0.592593	0.115383	0.158417	0.110393	0.0348957	-0.0753173	0.110453	0.185471	0.119129	0.0731937	-0.00531318	0.00276566	0.174267	0.337342	-0.162674	0.210875
	0.591592	202.153	252.441	0.0370105	0.097301						0.751908	0.0370105	0.097301		0.591592	0.097301		0.105454	0.0891475		0.591592	0.114995	0.161405	0.105833	0.0395849	-0.0792851	0.108088	0.185495	0.114955	0.0732209	-0.00952752	0.00684474	0.177246	0.356706	-0.161254	0.208134
	0.590591	201.811	252.014	0.0367133	0.0982307						0.750636	0.0367133	0.0982307		0.590591	0.0982307		0.107272	0.089189		0.590591	0.117419	0.16393	0.103237	0.044503	-0.0795342	0.10521	0.182191	0.107005	0.068959	-0.00993417	0.0108645	0.183377	0.374239	-0.161107	0.19981
	0.58959	201.469	251.587	0.0365535	0.0993963						0.749364	0.0365535	0.0993963		0.58959	0.0993963		0.108599	0.0901934		0.58959	0.124162	0.16497	0.0980826	0.0471818	-0.0754318	0.102017	0.179451	0.101823	0.0657242	-0.00845859	0.0102395	0.189745	0.39262	-0.162389	0.196787
	0.588589	201.127	251.159	0.0365435	0.100057						0.748092	0.0365435	0.100057		0.588589	0.100057		0.109764	0.0903499		0.588589	0.128864	0.165256	0.0971764	0.0477596	-0.0692012	0.102248	0.175047	0.100934	0.0624963	-0.00914722	0.00937173	0.194637	0.398157	-0.164962	0.194267
	0.587588	200.785	250.732	0.0368076	0.100425						0.746819	0.0368076	0.100425		0.587588	0.100425		0.110873	0.0899766		0.587588	0.129242	0.167798	0.0991072	0.0473468	-0.061736	0.10362	0.171318	0.0981197	0.0539657	-0.0101652	0.00600033	0.198828	0.407233	-0.167942	0.1905
	0.586587	200.443	250.305	0.037028	0.101217						0.745547	0.037028	0.101217		0.586587	0.101217		0.113433	0.0890014		0.586587	0.132047	0.171368	0.104039	0.046277	-0.0517837	0.105002	0.169231	0.0923174	0.0456297	-0.010509	-0.00275243	0.203453	0.410794	-0.171345	0.188978
	0.585586	200.101	249.878	0.0373169	0.100166						0.744275	0.0373169	0.100166		0.585586	0.100166		0.114138	0.0861945		0.585586	0.127935	0.176535	0.110896	0.0411859	-0.0439491	0.10765	0.168454	0.0869356	0.039609	-0.0121869	-0.0131707	0.203601	0.394819	-0.173755	0.190131
	0.584585	199.759	249.451	0.0376797	0.0986778						0.743003	0.0376797	0.0986778		0.584585	0.0986778		0.113743	0.0836129		0.584585	0.117247	0.180762	0.118803	0.0381584	-0.0438919	0.115424	0.170277	0.0878621	0.0354345	-0.0113193	-0.0190447	0.202631	0.368253	-0.177192	0.191308
	0.583584	199.417	249.024	0.0378916	0.0969145						0.74173	0.0378916	0.0969145		0.583584	0.0969145		0.11293	0.0808987		0.583584	0.107424	0.183474	0.124858	0.0359659	-0.0458938	0.114308	0.171405	0.089494	0.0315989	-0.0106646	-0.0234012	0.200443	0.352216	-0.180227	0.190606
	0.582583	199.075	248.596	0.0380298	0.0956941						0.740458	0.0380298	0.0956941		0.582583	0.0956941		0.113295	0.0780933		0.582583	0.102289	0.183814	0.132972	0.0341046	-0.047559	0.111344	0.170643	0.0899365	0.0271971	-0.0146338	-0.0251483	0.198424	0.343281	-0.185767	0.191308
	0.581582	198.732	248.169	0.0380268	0.0940393						0.739186	0.0380268	0.0940393		0.581582	0.0940392		0.112302	0.075776		0.581582	0.0992283	0.178825	0.138577	0.0325795	-0.0513391	0.112759	0.169711	0.0935534	0.0232063	-0.0187005	-0.0243631	0.19523	0.332785	-0.191494	0.192189
	0.580581	198.391	247.742	0.0379621	0.0925188						0.737913	0.0379621	0.0925188		0.580581	0.0925188		0.110677	0.0743607		0.580581	0.097809	0.173014	0.14031	0.0315752	-0.055662	0.114638	0.166206	0.090268	0.0245121	-0.0227653	-0.0205464	0.193196	0.331263	-0.195307	0.192165
	0.57958	198.048	247.315	0.0377283	0.0894368						0.736641	0.0377283	0.0894368		0.57958	0.0894368		0.10781	0.071064		0.57958	0.0937732	0.169002	0.139668	0.0287947	-0.0608098	0.105558	0.164031	0.0842304	0.0263274	-0.0289778	-0.0170614	0.191444	0.326221	-0.198201	0.188941
	0.578579	197.706	246.888	0.0374667	0.0872277						0.735369	0.0374667	0.0872277		0.578579	0.0872277		0.10534	0.0691154		0.578579	0.092794	0.165577	0.135319	0.0276702	-0.0652327	0.0958611	0.159593	0.0860005	0.0317534	-0.0306312	-0.0147148	0.193291	0.319747	-0.200891	0.185493
	0.577578	197.364	246.461	0.036916	0.0855746						0.734097	0.036916	0.0855746		0.577578	0.0855746		0.102559	0.0685903		0.577578	0.0937634	0.162001	0.128769	0.0257023	-0.0712428	0.0910832	0.153197	0.0899791	0.0360028	-0.0262153	-0.00809668	0.194939	0.315991	-0.203783	0.182639
	0.576577	197.022	246.034	0.0363439	0.084345						0.732824	0.0363439	0.084345		0.576577	0.084345		0.101575	0.0671147		0.576577	0.0935103	0.163986	0.124543	0.0242618	-0.075246	0.0869407	0.147652	0.0992111	0.0346378	-0.0255208	-0.0033509	0.195425	0.307736	-0.208262	0.179038
	0.575576	196.68	245.607	0.0359253	0.083462						0.731552	0.0359253	0.083462		0.575576	0.083462		0.101738	0.0651856		0.575576	0.0945811	0.169654	0.119613	0.0231056	-0.0766755	0.0858977	0.139483	0.104694	0.035618	-0.0288133	0.0027352	0.197606	0.299482	-0.213041	0.170055
	0.574575	196.338	245.179	0.0354756	0.0836119						0.73028	0.0354756	0.0836119		0.574575	0.0836119		0.102928	0.0642955		0.574575	0.0954359	0.18013	0.112938	0.0232087	-0.0776162	0.0920932	0.13234	0.108832	0.0362308	-0.0312541	0.00694543	0.197188	0.29631	-0.220035	0.166217
	0.573574	195.996	244.752	0.0351974	0.0841801						0.729008	0.0351974	0.0841801		0.573574	0.0841801		0.104807	0.0635533		0.573574	0.0982792	0.190036	0.107167	0.0237463	-0.0784153	0.0970448	0.128201	0.115929	0.0354662	-0.0345354	0.00800515	0.197386	0.291287	-0.226323	0.165042
	0.572573	195.654	244.325	0.0351415	0.0847872						0.727735	0.0351415	0.0847872		0.572573	0.0847872		0.1068	0.0627747		0.572573	0.102902	0.197784	0.101102	0.0254115	-0.0758911	0.0986568	0.128161	0.122667	0.0378002	-0.0414742	0.00599487	0.195687	0.288968	-0.235139	0.165092
	0.571572	195.312	243.898	0.0353065	0.0857994						0.726463	0.0353065	0.0857994		0.571572	0.0857994		0.108354	0.0632446		0.571572	0.10883	0.201727	0.0970381	0.0258217	-0.0717371	0.100305	0.129983	0.125004	0.0369868	-0.0477999	0.00492773	0.194493	0.297562	-0.242929	0.168895
	0.570571	194.97	243.471	0.0352813	0.0868652						0.725191	0.0352813	0.0868652		0.570571	0.0868651		0.108846	0.064884		0.570571	0.111089	0.203835	0.0941654	0.0262964	-0.0677317	0.0965984	0.135261	0.128139	0.034971	-0.052669	0.00290086	0.199955	0.311247	-0.248446	0.173497
	0.56957	194.628	243.044	0.0353805	0.0889653						0.723919	0.0353805	0.0889653		0.56957	0.0889653		0.110259	0.0676713		0.56957	0.115726	0.202328	0.0952034	0.0277793	-0.0605173	0.0920471	0.140464	0.130582	0.0338423	-0.0565605	0.00315795	0.20891	0.328279	-0.252068	0.176248
	0.568569	194.286	242.617	0.0354547	0.0914294						0.722646	0.0354547	0.0914294		0.568569	0.0914294		0.111914	0.0709448		0.568569	0.119339	0.20139	0.0973571	0.0295698	-0.0591549	0.0904528	0.146853	0.132223	0.0320206	-0.0544863	0.00314955	0.213074	0.347109	-0.251621	0.180773
	0.567568	193.944	242.189	0.0354847	0.0935151						0.721374	0.0354847	0.0935151		0.567568	0.0935151		0.112458	0.0745724		0.567568	0.119245	0.200003	0.0990521	0.0315316	-0.0626446	0.0952923	0.152953	0.13208	0.0309285	-0.0528597	0.00219354	0.216645	0.366935	-0.247187	0.18596
	0.566567	193.602	241.762	0.0354108	0.0953054						0.720102	0.0354108	0.0953054		0.566567	0.0953054		0.112121	0.0784897		0.566567	0.117068	0.196609	0.101126	0.0336818	-0.0615553	0.10393	0.156656	0.132522	0.0314949	-0.0494539	-0.00207494	0.218585	0.385814	-0.242347	0.189816
	0.565566	193.26	241.335	0.0352404	0.0969191						0.71883	0.0352404	0.0969191		0.565566	0.0969191		0.111347	0.0824911		0.565566	0.115425	0.191252	0.103904	0.0348077	-0.0582272	0.113231	0.157437	0.131191	0.0316841	-0.048349	-0.00521198	0.218177	0.399718	-0.225154	0.192907
	0.564565	192.918	240.908	0.0350353	0.0963954						0.717557	0.0350353	0.0963954		0.564565	0.0963954		0.108523	0.0842674		0.564565	0.109992	0.186493	0.103341	0.0342673	-0.0608729	0.12051	0.15787	0.126337	0.0332992	-0.0509726	-0.00769287	0.214382	0.412216	-0.211769	0.193636
	0.563564	192.576	240.481	0.0349147	0.0942377						0.716285	0.0349147	0.0942377		0.563564	0.0942377		0.105755	0.0827204		0.563564	0.10447	0.18192	0.102529	0.0341018	-0.0652142	0.128231	0.15749	0.122491	0.0325022	-0.0527896	-0.0122122	0.210252	0.413564	-0.21223	0.187841
	0.562563	192.233	240.054	0.0346705	0.0914226						0.715013	0.0346705	0.0914226		0.562563	0.0914226		0.10261	0.0802355		0.562563	0.0997973	0.175728	0.102597	0.0323163	-0.0699718	0.13492	0.157454	0.113927	0.0313962	-0.0598704	-0.0135404	0.207899	0.41489	-0.215328	0.180815
	0.561562	191.892	239.627	0.0344322	0.0891023						0.71374	0.0344322	0.0891023		0.561562	0.0891023		0.100059	0.0781453		0.561562	0.0971434	0.170785	0.101861	0.0304481	-0.0781019	0.143287	0.158143	0.106332	0.0303809	-0.0665844	-0.0100904	0.203879	0.419359	-0.221829	0.174823
	0.560561	191.549	239.199	0.0344394	0.0869365						0.712468	0.0344394	0.0869365		0.560561	0.0869365		0.0983664	0.0755066		0.560561	0.0967361	0.167084	0.100123	0.0295223	-0.0860178	0.152859	0.1601	0.0969331	0.0302108	-0.0677768	-0.00543877	0.197293	0.417943	-0.233744	0.168211
End of range of Shh related errors	0.55956	191.207	238.772	0.0344927	0.0862292	0.0400013	0.0984753				0.711196	0.0344927	0.0862292		0.55956	0.0862292		0.0985655	0.073893		0.55956	0.0960142	0.167488	0.100764	0.0299953	-0.0883692	0.16172	0.162506	0.0887665	0.0305951	-0.0706846	0.00146329	0.189809	0.417384	-0.239406	0.15904
	0.558559	190.865	238.345	0.0347049	0.0867252	0.0400099	0.0985658				0.709924	0.0347049	0.0867252		0.558559	0.0867252		0.0989216	0.0745288		0.558559	0.0924848	0.169334	0.10231	0.0315575	-0.0882124	0.167087	0.164127	0.0916429	0.0307137	-0.0688987	0.00640499	0.184641	0.422642	-0.24144	0.15111
	0.557558	190.523	237.918	0.0353329	0.0880077	0.0400186	0.0986564				0.708651	0.0353329	0.0880077		0.557558	0.0880077		0.100049	0.0759664		0.557558	0.0868795	0.173278	0.105049	0.0349896	-0.0898173	0.17045	0.165557	0.0995591	0.0298051	-0.0633834	0.00964776	0.17958	0.430422	-0.244507	0.148318
	0.556557	190.181	237.491	0.0360742	0.0895509	0.0400272	0.0987469				0.707379	0.0360742	0.0895509		0.556557	0.0895509		0.100642	0.0784601		0.556557	0.0808086	0.178391	0.105675	0.0376922	-0.0913848	0.166478	0.168836	0.107607	0.0283015	-0.0559196	0.0105773	0.183417	0.43934	-0.244244	0.150052
	0.555556	189.839	237.064	0.0367452	0.091113	0.0400359	0.0988374				0.706107	0.0367452	0.091113		0.555556	0.091113		0.100659	0.081567		0.555556	0.0737137	0.182673	0.105712	0.0405366	-0.09259	0.162827	0.171995	0.118913	0.0280585	-0.0499826	0.008508	0.192258	0.44833	-0.242278	0.151198
	0.554555	189.497	236.637	0.037463	0.0916318	0.0400445	0.098928				0.704835	0.037463	0.0916318		0.554555	0.0916318		0.0992509	0.0840127		0.554555	0.0641612	0.183425	0.104892	0.044525	-0.0923669	0.161811	0.178406	0.132039	0.0334069	-0.0462949	0.00626636	0.200583	0.444599	-0.242214	0.147904
	0.553554	189.155	236.209	0.0382636	0.0918184	0.0400531	0.0990185				0.703562	0.0382636	0.0918184		0.553554	0.0918184		0.0982418	0.085395		0.553554	0.0553948	0.183185	0.106331	0.0480566	-0.0909223	0.162238	0.18338	0.129411	0.0382085	-0.0452209	0.0027241	0.20868	0.442394	-0.238118	0.14657
	0.552553	188.813	235.782	0.0387997	0.0914988	0.0400618	0.099109				0.70229	0.0387997	0.0914988		0.552553	0.0914988		0.0969698	0.0860277		0.552553	0.0527828	0.182433	0.102868	0.0497957	-0.0877691	0.163259	0.191309	0.130489	0.0407805	-0.0446269	-0.00356755	0.215148	0.432227	-0.236534	0.145589
	0.551552	188.471	235.355	0.0391675	0.0917333	0.0400704	0.0991996				0.701018	0.0391675	0.0917333		0.551552	0.0917333		0.0972767	0.0861899		0.551552	0.0533484	0.181549	0.101526	0.0526835	-0.08463	0.163398	0.197031	0.130386	0.0455182	-0.0449117	-0.00622727	0.215757	0.422522	-0.234915	0.144162
	0.550551	188.129	234.928	0.0394205	0.09293	0.0400791	0.0992901				0.699746	0.0394205	0.09293		0.550551	0.09293		0.0985032	0.0873569		0.550551	0.0549956	0.180389	0.103647	0.054981	-0.0804226	0.160885	0.202207	0.128718	0.0480448	-0.0457502	-0.00374892	0.21782	0.419735	-0.233565	0.147001
	0.54955	187.787	234.501	0.03953	0.0938605	0.0400877	0.0993806				0.698473	0.03953	0.0938605		0.54955	0.0938605		0.0997226	0.0879984		0.54955	0.0541482	0.178809	0.107449	0.0584843	-0.0769467	0.155137	0.206904	0.125233	0.0555672	-0.0459653	0.0010766	0.212874	0.41077	-0.230868	0.1542
	0.548548	187.445	234.074	0.0394981	0.0944859	0.0400964	0.0994712				0.697201	0.0394981	0.0944859		0.548549	0.0944859		0.100103	0.0888692		0.548549	0.0511487	0.177561	0.110206	0.0614954	-0.0729021	0.151108	0.21327	0.125046	0.065332	-0.048451	0.00896303	0.203488	0.396868	-0.227758	0.162598
	0.547547	187.103	233.647	0.039463	0.095633	0.040105	0.0995617		2.09232		0.695929	0.039463	0.095633		0.547548	0.095633		0.0992649	0.0920011		0.547548	0.0474753	0.177053	0.112755	0.059777	-0.0707595	0.145574	0.221165	0.125344	0.0758796	-0.0464937	0.0174473	0.198765	0.399623	-0.222496	0.167964
	0.546547	186.761	233.219	0.0395079	0.0974656	0.0401137	0.0996522		2.09042		0.694657	0.0395079	0.0974656		0.546547	0.0974656		0.0975763	0.0973548		0.546547	0.0435077	0.175771	0.113278	0.0577491	-0.0689164	0.137748	0.228401	0.128564	0.0850796	-0.0457302	0.0272694	0.203601	0.415509	-0.217764	0.177142
	0.545546	186.419	232.792	0.0396014	0.0986574	0.0401223	0.0997427		2.08852		0.693384	0.0396014	0.0986574		0.545546	0.0986574		0.0959032	0.101412		0.545546	0.0437151	0.175158	0.109748	0.0549916	-0.0674894	0.135888	0.23195	0.125601	0.0910407	-0.0498684	0.0367084	0.207552	0.43301	-0.212894	0.18403
	0.544544	186.077	232.365	0.0396519	0.0988277	0.040131	0.0998333		2.08663		0.692112	0.0396519	0.0988277		0.544545	0.0988277		0.0940517	0.103604		0.544545	0.0458875	0.177339	0.10441	0.0485702	-0.0683154	0.136319	0.233309	0.120051	0.0929656	-0.0562795	0.0461139	0.21285	0.44947	-0.212887	0.186044
	0.543543	185.734	231.938	0.0398681	0.0981205	0.0401396	0.0999238	0.64617	2.08474		0.69084	0.0398681	0.0981205		0.543544	0.0981205		0.0933731	0.102868		0.543544	0.0471626	0.183482	0.100292	0.0425554	-0.0697315	0.142334	0.230263	0.117057	0.0926522	-0.0646266	0.0540396	0.215613	0.445122	-0.215797	0.184621
	0.542543	185.393	231.511	0.0403095	0.0980059	0.0401483	0.100014	0.646031	2.08285		0.689567	0.0403095	0.0980059		0.542543	0.0980059		0.0938304	0.102181		0.542543	0.0494858	0.190542	0.0987166	0.0365771	-0.0696695	0.149479	0.226206	0.116398	0.091056	-0.0717006	0.059351	0.22128	0.437062	-0.218021	0.182554
	0.541542	185.05	231.084	0.040629	0.0985058	0.0401569	0.100105	0.645892	2.08096		0.688295	0.040629	0.0985058		0.541542	0.0985058		0.0958254	0.101186		0.541542	0.0543733	0.199113	0.0984708	0.0313443	-0.0691713	0.157386	0.226718	0.11743	0.0871581	-0.0764523	0.0589275	0.221984	0.429778	-0.219185	0.178474
	0.54054	184.708	230.657	0.0409711	0.099618	0.0401656	0.100195	0.645753	2.07908		0.687023	0.0409711	0.099618		0.540541	0.099618		0.0992394	0.0999965		0.540541	0.0622075	0.209045	0.0983643	0.0273408	-0.071212	0.164894	0.22987	0.121352	0.0778696	-0.0784889	0.0544993	0.218899	0.429772	-0.220884	0.173389
	0.539539	184.366	230.229	0.0411894	0.101061	0.0401742	0.100286	0.645614	2.07721		0.685751	0.0411894	0.101061		0.53954	0.101061		0.102395	0.0997276		0.53954	0.068952	0.215178	0.0997185	0.0257304	-0.0744246	0.173339	0.23229	0.120179	0.0704393	-0.0795746	0.0485694	0.216424	0.438835	-0.221154	0.172081
	0.538539	184.024	229.802	0.0413336	0.102852	0.0401829	0.100376	0.645475	2.07533		0.684478	0.0413336	0.102852		0.538539	0.102852		0.105866	0.0998367		0.538539	0.0771919	0.216689	0.102412	0.027173	-0.0789144	0.177445	0.229272	0.12038	0.0737065	-0.0778376	0.0456071	0.213905	0.444602	-0.221623	0.17166
	0.537538	183.682	229.375	0.0415868	0.104838	0.0401915	0.100467	0.645336	2.07346		0.683206	0.0415868	0.104838		0.537538	0.104838		0.10906	0.100615		0.537538	0.0860909	0.217465	0.102747	0.0299391	-0.0827575	0.184546	0.226207	0.121837	0.079596	-0.0722905	0.0430273	0.211874	0.444934	-0.224069	0.173863
	0.536536	183.34	228.948	0.0417293	0.105857	0.0402002	0.100558	0.645197	2.07159		0.681934	0.0417293	0.105857		0.536537	0.105857		0.110173	0.10154		0.536537	0.0910724	0.214593	0.10227	0.0327584	-0.0861756	0.185858	0.223032	0.127659	0.0842808	-0.061881	0.0360028	0.212646	0.443082	-0.2264	0.178839
	0.535536	182.998	228.521	0.0415558	0.106066	0.0402088	0.100648	0.645059	2.06973		0.680662	0.0415558	0.106066		0.535536	0.106066		0.109819	0.102314		0.535536	0.0903261	0.210811	0.102529	0.0356078	-0.087442	0.184194	0.219647	0.132675	0.0875809	-0.05192	0.0305572	0.216371	0.43487	-0.228257	0.187181
	0.534535	182.656	228.094	0.0410724	0.105109	0.0402175	0.100739	0.64492	2.06787		0.679389	0.0410724	0.105109		0.534535	0.105109		0.109068	0.10115		0.534535	0.0859548	0.209727	0.102916	0.0376753	-0.0858137	0.177963	0.22031	0.132772	0.0886715	-0.0467488	0.025889	0.215356	0.426678	-0.231869	0.189441
	0.533533	182.314	227.667	0.0406156	0.104262	0.0402261	0.100829	0.644781	2.06601		0.678117	0.0406156	0.104262		0.533534	0.104263		0.108261	0.100264		0.533534	0.0819398	0.209705	0.105545	0.0358545	-0.0832034	0.170456	0.222948	0.134026	0.0912966	-0.0464414	0.0214326	0.214775	0.421857	-0.233744	0.189499
	0.532532	181.972	227.239	0.040052	0.102956	0.0402347	0.10092	0.644643	2.06416		0.676845	0.040052	0.102956		0.532533	0.102956		0.107143	0.0987682		0.532533	0.0767884	0.209156	0.109612	0.0330164	-0.0815318	0.165893	0.222326	0.131712	0.0915624	-0.0499864	0.0202594	0.213872	0.418604	-0.232436	0.186175
	0.531532	181.63	226.812	0.0395002	0.101635	0.0402434	0.10101	0.644504	2.06231		0.675573	0.0395002	0.101635		0.531532	0.101635		0.105582	0.097687		0.531532	0.0727965	0.206468	0.112738	0.0303268	-0.0808651	0.166167	0.219147	0.134205	0.0953348	-0.0536422	0.0209869	0.212111	0.409246	-0.231568	0.183434
	0.530531	181.288	226.385	0.038986	0.10105	0.040252	0.101101	0.644366	2.06046		0.6743	0.038986	0.10105		0.530531	0.10105		0.103999	0.0981021		0.530531	0.0702125	0.201348	0.118152	0.0262809	-0.0798493	0.167401	0.214657	0.144413	0.0980311	-0.0565393	0.0225693	0.209354	0.405324	-0.230065	0.183826
	0.529529	180.946	225.958	0.0387555	0.100728	0.0402607	0.101191	0.644228	2.05861		0.673028	0.0387555	0.100728		0.52953	0.100728		0.10233	0.0991266		0.52953	0.0704276	0.194659	0.121359	0.0228758	-0.0783099	0.173284	0.209108	0.148995	0.0989159	-0.0591694	0.0215263	0.207369	0.41352	-0.22891	0.184063
	0.528528	180.604	225.531	0.0388381	0.100629	0.0402693	0.101282	0.644089	2.05677		0.671756	0.0388381	0.100629		0.528529	0.100629		0.101299	0.0999602		0.528529	0.0709925	0.189128	0.123459	0.0216157	-0.0776219	0.180947	0.202794	0.160447	0.0998423	-0.0619404	0.0190293	0.200535	0.423222	-0.229517	0.181825
	0.527528	180.262	225.104	0.0392145	0.101084	0.040278	0.101372	0.643951	2.05494		0.670484	0.0392145	0.101084		0.527528	0.101084		0.100633	0.101536		0.527528	0.0735736	0.184497	0.122907	0.0215542	-0.0740588	0.187251	0.195869	0.172288	0.0988468	-0.0603927	0.018372	0.188579	0.43548	-0.230749	0.185409
	0.526527	179.92	224.677	0.0396895	0.101727	0.0402866	0.101463	0.643813	2.0531		0.669211	0.0396895	0.101727		0.526527	0.101727		0.099981	0.103473		0.526527	0.0749771	0.180818	0.121653	0.022476	-0.0715561	0.190204	0.190695	0.180329	0.0966816	-0.0515924	0.0191286	0.178425	0.44439	-0.23109	0.192593
	0.525525	179.578	224.25	0.0399777	0.102711	0.0402953	0.101553	0.643675	2.05127		0.667939	0.0399777	0.102711		0.525526	0.102711		0.0991372	0.106285		0.525526	0.0747911	0.177143	0.120124	0.0244906	-0.0689585	0.194244	0.18959	0.188151	0.095555	-0.0376252	0.0134014	0.173248	0.450544	-0.232601	0.203582
	0.524524	179.236	223.822	0.0403794	0.103627	0.0403039	0.101644	0.643537	2.04944		0.666667	0.0403794	0.103627		0.524525	0.103627		0.0985372	0.108717		0.524525	0.0752357	0.172405	0.120021	0.0264868	-0.064134	0.197791	0.192367	0.193336	0.0940317	-0.0254834	0.00925015	0.168857	0.447165	-0.233075	0.215776
	0.523524	178.893	223.395	0.040828	0.10416	0.0403126	0.101734	0.643399	2.04762		0.665394	0.040828	0.10416		0.523524	0.10416		0.0975491	0.110772		0.523524	0.073859	0.170216	0.119588	0.0265334	-0.0552942	0.198431	0.196154	0.192821	0.0962436	-0.015668	0.00659272	0.167292	0.434363	-0.231378	0.22893
	0.522523	178.551	222.968	0.0409081	0.104273	0.0403212	0.101825	0.643261	2.0458		0.664122	0.0409081	0.104273		0.522523	0.104273		0.098033	0.110514		0.522523	0.0748927	0.170251	0.121147	0.0258412	-0.0489854	0.200125	0.200518	0.185913	0.100243	-0.00830815	0.00339093	0.16597	0.418524	-0.232447	0.230709
	0.521521	178.209	222.541	0.0408776	0.104599	0.0403299	0.101915	0.643123	2.04398		0.66285	0.0408776	0.104599		0.521522	0.104599		0.0988436	0.110355		0.521522	0.0768399	0.171732	0.120571	0.0262312	-0.0432647	0.207097	0.204875	0.174318	0.107075	-0.00740859	-0.000291538	0.167948	0.401847	-0.232237	0.23395
	0.520521	177.867	222.114	0.0408519	0.10596	0.0403385	0.102006	0.642985	2.04216		0.661578	0.0408519	0.10596		0.520521	0.10596		0.0999046	0.112015		0.520521	0.0795623	0.174582	0.120568	0.0249059	-0.0395677	0.213444	0.208145	0.161309	0.127437	-0.0132908	-0.000376268	0.171695	0.399841	-0.231671	0.235204
	0.51952	177.525	221.687	0.040984	0.10774	0.0403472	0.102097	0.642847	2.04035		0.660305	0.040984	0.10774		0.51952	0.10774		0.102699	0.11278		0.51952	0.0862	0.177905	0.121776	0.0249134	-0.0396201	0.219826	0.212602	0.14772	0.142635	-0.0237924	-0.000927766	0.179111	0.40597	-0.2308	0.227862
	0.518518	177.183	221.26	0.0410414	0.108443	0.0403558	0.102187	0.642709	2.03854		0.659033	0.0410414	0.108443		0.518519	0.108443		0.104653	0.112233		0.518519	0.0926239	0.179438	0.122348	0.0242026	-0.0417351	0.220168	0.216845	0.138713	0.148212	-0.0334345	-0.00201709	0.189967	0.407971	-0.22921	0.219079
	0.517517	176.841	220.832	0.0414118	0.108887	0.0403645	0.102278	0.642572	2.03674		0.657761	0.0414118	0.108887		0.517518	0.108887		0.105675	0.1121		0.517518	0.0950136	0.180732	0.124784	0.0221702	-0.0435937	0.217552	0.216756	0.135581	0.152011	-0.0388859	-0.00208746	0.199771	0.407254	-0.227546	0.216288
	0.516517	176.499	220.405	0.0418939	0.108924	0.0403731	0.102368	0.642434	2.03494		0.656489	0.0418939	0.108924		0.516517	0.108924		0.107116	0.110732		0.516517	0.0975392	0.182896	0.127365	0.0206638	-0.0459018	0.214115	0.216241	0.137775	0.144798	-0.0461423	-0.00598299	0.204519	0.41064	-0.225199	0.213192
	0.515516	176.157	219.978	0.0421701	0.108481	0.0403818	0.102459	0.642297	2.03314		0.655216	0.0421701	0.108481		0.515516	0.108481		0.10831	0.108652		0.515516	0.100921	0.185202	0.129079	0.0180362	-0.0500505	0.206852	0.212888	0.148434	0.130383	-0.0518299	-0.0123337	0.206207	0.415918	-0.223629	0.21233
	0.514514	175.815	219.551	0.042288	0.108093	0.0403904	0.102549	0.642159	2.03134		0.653944	0.042288	0.108093		0.514515	0.108093		0.109339	0.106848		0.514515	0.104142	0.184799	0.130274	0.0181399	-0.0533712	0.202769	0.207986	0.160352	0.118651	-0.0545986	-0.0198996	0.202722	0.418141	-0.221981	0.214554
	0.513513	175.473	219.124	0.0424334	0.107368	0.0403991	0.10264	0.642022	2.02955		0.652672	0.0424334	0.107368		0.513514	0.107368		0.109106	0.10563		0.513514	0.105307	0.180408	0.128691	0.0220194	-0.0558683	0.199654	0.206154	0.174637	0.110225	-0.0553327	-0.0258924	0.19843	0.412275	-0.220782	0.21843
	0.512513	175.131	218.697	0.0425692	0.106022	0.0404077	0.10273	0.641884	2.02776		0.6514	0.0425692	0.106022		0.512513	0.106022		0.106653	0.10539		0.512513	0.104372	0.173154	0.123041	0.0260462	-0.057443	0.194596	0.206511	0.193889	0.100939	-0.0531342	-0.0284007	0.193912	0.403893	-0.22035	0.224879
	0.511512	174.789	218.269	0.0426128	0.105713	0.0404163	0.102821	0.641747	2.02597		0.650127	0.0426128	0.105713		0.511512	0.105713		0.105055	0.10637		0.511512	0.106143	0.164305	0.118298	0.0314767	-0.0598675	0.190542	0.210547	0.202259	0.0962694	-0.051598	-0.0253162	0.184664	0.406042	-0.21991	0.23644
	0.51051	174.447	217.842	0.0424879	0.105644	0.040425	0.102911	0.64161	2.02419		0.648855	0.0424879	0.105644		0.510511	0.105644		0.103252	0.108036		0.510511	0.102726	0.154402	0.116504	0.0393757	-0.0604153	0.187486	0.21807	0.204262	0.0891443	-0.0518137	-0.0233078	0.180402	0.411926	-0.216161	0.248807
	0.509509	174.105	217.415	0.0423166	0.105511	0.0404336	0.103002	0.641473	2.02241		0.647583	0.0423166	0.105511		0.50951	0.105511		0.100938	0.110083		0.50951	0.0998464	0.145741	0.11487	0.0432964	-0.0607612	0.183899	0.225389	0.202907	0.0852633	-0.0519308	-0.0195239	0.180446	0.418109	-0.211325	0.25844
	0.508509	173.763	216.988	0.0421522	0.106083	0.0404423	0.103092	0.641335	2.02063		0.64631	0.0421522	0.106083		0.508509	0.106083		0.0997699	0.112396		0.508509	0.097552	0.138352	0.115875	0.0473008	-0.0601984	0.181774	0.23029	0.197006	0.0860593	-0.049998	-0.0166474	0.181978	0.427769	-0.207534	0.26586
	0.507508	173.421	216.561	0.0420773	0.10627	0.0404509	0.103183	0.641198	2.01886		0.645038	0.0420773	0.10627		0.507508	0.10627		0.0990652	0.113474		0.507508	0.0976037	0.13121	0.117476	0.0499713	-0.0576683	0.180393	0.2277	0.190945	0.0885286	-0.0470025	-0.0129812	0.182569	0.431872	-0.205487	0.269345
	0.506506	173.079	216.134	0.0421044	0.105737	0.0404596	0.103273	0.641061	2.01709		0.643766	0.0421044	0.105737		0.506507	0.105737		0.0975521	0.113922		0.506507	0.098563	0.125874	0.119068	0.0467029	-0.0549062	0.179581	0.217934	0.183609	0.0926067	-0.0495969	-0.00702141	0.185032	0.443674	-0.20516	0.267386
	0.505506	172.737	215.707	0.0420188	0.105729	0.0404682	0.103364	0.640924	2.01532		0.642494	0.0420188	0.105729		0.505506	0.105729		0.0970108	0.114447		0.505506	0.102005	0.122449	0.120485	0.043105	-0.0489243	0.180718	0.20458	0.178751	0.098053	-0.0490005	-0.00127485	0.188558	0.445883	-0.206037	0.267608
	0.504505	172.394	215.28	0.0419634	0.105986	0.0404769	0.103455	0.640788	2.01356		0.641221	0.0419634	0.105986		0.504505	0.105986		0.0961941	0.115777		0.504505	0.104872	0.120581	0.121573	0.0377505	-0.0425579	0.178295	0.194663	0.176687	0.101209	-0.0486041	0.00137994	0.197052	0.451495	-0.2062	0.270133
	0.503503	172.052	214.852	0.0418379	0.105586	0.0404855	0.103545	0.640651	2.0118		0.639949	0.0418379	0.105586		0.503504	0.105586		0.0944146	0.116758		0.503504	0.108231	0.119385	0.119742	0.0303006	-0.0384657	0.179832	0.186011	0.176936	0.102578	-0.0495462	0.00602788	0.206233	0.451947	-0.207142	0.269923
	0.502502	171.71	214.425	0.0418916	0.105055	0.0404942	0.103636	0.640514	2.01004		0.638677	0.0418916	0.105055		0.502503	0.105055		0.0922894	0.117821		0.502503	0.111562	0.114582	0.117116	0.0258979	-0.039285	0.180345	0.182156	0.187633	0.105873	-0.0463878	0.0115662	0.213083	0.439166	-0.205298	0.267178
	0.501502	171.368	213.998	0.0421172	0.105171	0.0405028	0.103726	0.640377	2.00828		0.637405	0.0421172	0.105171		0.501502	0.105171		0.0911744	0.119167		0.501502	0.11423	0.109081	0.117917	0.0234692	-0.0414222	0.18357	0.187161	0.199303	0.108432	-0.0458592	0.0175028	0.212618	0.434117	-0.205644	0.261061
	0.500501	171.026	213.571	0.042585	0.105112	0.0405115	0.103817	0.640241	2.00653		0.636132	0.042585	0.105112		0.500501	0.105112		0.0899401	0.120285		0.500501	0.114767	0.105168	0.118938	0.0208868	-0.046969	0.192127	0.194616	0.210407	0.111168	-0.0431288	0.0174174	0.205722	0.433161	-0.207133	0.255744
	0.499499	170.684	213.144	0.042957	0.104822	0.0405201	0.103907	0.640104	2.00478		0.63486	0.042957	0.104822		0.499499	0.104822		0.0889415	0.120703		0.499499	0.11395	0.103099	0.118783	0.0199342	-0.0522237	0.203535	0.202641	0.217831	0.113078	-0.0369841	0.0126374	0.195416	0.425748	-0.205458	0.251508
	0.498499	170.342	212.717	0.0431416	0.104329	0.0405288	0.103998	0.639967	2.00304		0.633588	0.0431416	0.104329		0.498498	0.104329		0.0881243	0.120534		0.498498	0.112138	0.103069	0.117384	0.0199054	-0.0556725	0.215276	0.211477	0.220852	0.112086	-0.034691	0.00425162	0.185818	0.419666	-0.201705	0.248516
	0.497497	170	212.29	0.0434006	0.103689	0.0405374	0.104088	0.639831	2.00129		0.632316	0.0434006	0.103689		0.497497	0.103689		0.0876684	0.11971		0.497497	0.110219	0.106176	0.115414	0.0188656	-0.0579295	0.225468	0.217348	0.223825	0.107032	-0.0409581	-0.00712581	0.179442	0.42311	-0.199046	0.245648
	0.496497	169.658	211.862	0.0436825	0.103499	0.0405461	0.104179	0.639694	1.99955		0.631043	0.0436825	0.103499		0.496496	0.103499		0.0879702	0.119027		0.496496	0.108779	0.111481	0.112578	0.0190428	-0.0560646	0.229528	0.217448	0.22474	0.103941	-0.0487684	-0.0175708	0.173497	0.428432	-0.191667	0.245787
	0.495495	169.316	211.435	0.0435774	0.103912	0.0405547	0.104269	0.639558	1.99782		0.629771	0.0435774	0.103912		0.495495	0.103912		0.0892106	0.118613		0.495495	0.10653	0.118873	0.111034	0.0204057	-0.0526935	0.229109	0.219987	0.217991	0.0994327	-0.0514887	-0.0189703	0.169297	0.430038	-0.185701	0.247738
	0.494495	168.974	211.008	0.0431924	0.104081	0.0405634	0.10436	0.639422	1.99608		0.628499	0.0431924	0.104081		0.494494	0.104081		0.0921762	0.115986		0.494494	0.106286	0.126912	0.112043	0.0234644	-0.0496966	0.219547	0.217074	0.214432	0.0972039	-0.0539719	-0.0204271	0.168001	0.420402	-0.184773	0.248056
	0.493493	168.632	210.581	0.0427401	0.103795	0.040572	0.10445	0.639285	1.99435		0.627227	0.0427401	0.103795		0.493493	0.103795		0.0957951	0.111795		0.493493	0.106603	0.133732	0.114511	0.0283343	-0.0455496	0.212865	0.215066	0.202613	0.0907666	-0.0589501	-0.0210199	0.169863	0.405549	-0.186323	0.244862
	0.492492	168.29	210.154	0.0422309	0.103874	0.0405806	0.104541	0.639149	1.99262		0.625954	0.0422309	0.103874		0.492492	0.103875		0.0988443	0.108905		0.492492	0.106083	0.137662	0.116347	0.0352849	-0.0391551	0.206908	0.21542	0.193139	0.0843791	-0.0615729	-0.0230745	0.172172	0.399975	-0.19241	0.24217
	0.491492	167.948	209.727	0.0415017	0.104105	0.0405893	0.104631	0.639013	1.9909		0.624682	0.0415017	0.104105		0.491491	0.104105		0.101581	0.10663		0.491491	0.106422	0.139116	0.117571	0.0432151	-0.0360946	0.201667	0.216381	0.190555	0.0828152	-0.0652232	-0.0252597	0.174716	0.395961	-0.201578	0.238986
	0.49049	167.606	209.299	0.0407655	0.104506	0.0405979	0.104722	0.638877	1.98918		0.62341	0.0407655	0.104506		0.49049	0.104506		0.102724	0.106288		0.49049	0.104847	0.137117	0.119061	0.0498705	-0.0360542	0.203252	0.210919	0.186705	0.0822807	-0.0664851	-0.0262711	0.185342	0.407948	-0.210891	0.232423
	0.48949	167.264	208.872	0.0401916	0.105081	0.0406066	0.104812	0.638741	1.98746		0.622137	0.0401916	0.105081		0.489489	0.105081		0.10229	0.107873		0.489489	0.103405	0.131177	0.119962	0.0546155	-0.0336209	0.211359	0.201503	0.187465	0.0790671	-0.0640717	-0.0281591	0.193718	0.432548	-0.219875	0.226673
	0.488488	166.922	208.445	0.0399441	0.106198	0.0406152	0.104903	0.638605	1.98574		0.620865	0.0399441	0.106198		0.488488	0.106198		0.102174	0.110222		0.488488	0.105739	0.125063	0.120134	0.0577595	-0.0302425	0.216894	0.18959	0.189445	0.0814503	-0.0589941	-0.0293757	0.205571	0.451716	-0.228311	0.224695
	0.487488	166.58	208.018	0.0399474	0.106987	0.0406239	0.104994	0.638469	1.98403		0.619593	0.0399474	0.106987		0.487487	0.106987		0.102232	0.111743		0.487487	0.110644	0.120751	0.118904	0.0586307	-0.0296441	0.213049	0.180158	0.19178	0.0815659	-0.0546549	-0.0283076	0.219513	0.46986	-0.237546	0.223395
	0.486486	166.238	207.591	0.0399275	0.106121	0.0406325	0.105084	0.638333	1.98232		0.618321	0.0399275	0.106121		0.486486	0.106121		0.100168	0.112074		0.486486	0.111961	0.11468	0.116896	0.0571343	-0.029713	0.209735	0.176194	0.189027	0.0798748	-0.0539014	-0.0271475	0.226164	0.482815	-0.244561	0.224328
	0.485486	165.895	207.164	0.0399475	0.104708	0.0406412	0.105175	0.638198	1.98061		0.617048	0.0399475	0.104708		0.485485	0.104708		0.0988727	0.110544		0.485485	0.11619	0.110619	0.114409	0.0542734	-0.0263881	0.206736	0.175609	0.178618	0.0806645	-0.0582826	-0.0258858	0.220694	0.486646	-0.248908	0.226482
	0.484484	165.553	206.737	0.0398548	0.102965	0.0406498	0.105265	0.638062	1.97891		0.615776	0.0398548	0.102965		0.484484	0.102965		0.0985611	0.107368		0.484484	0.119776	0.112427	0.110647	0.0513939	-0.0234775	0.200893	0.177879	0.164911	0.0768808	-0.0670326	-0.0246418	0.217392	0.483502	-0.25185	0.226593
	0.483484	165.211	206.31	0.0398402	0.10079	0.0406585	0.105356	0.637926	1.97721		0.614504	0.0398402	0.10079		0.483483	0.10079		0.0972627	0.104317		0.483483	0.12047	0.115921	0.106014	0.0466453	-0.0186471	0.197339	0.181871	0.151712	0.0736505	-0.0755963	-0.0249089	0.219574	0.468085	-0.248529	0.222938
	0.482482	164.869	205.882	0.0396099	0.100218	0.0406671	0.105446	0.63779	1.97551		0.613232	0.0396099	0.100218		0.482482	0.100218		0.0964414	0.103994		0.482482	0.119409	0.120607	0.103407	0.0423424	-0.00843066	0.194931	0.187976	0.139366	0.0763985	-0.0765835	-0.0211523	0.22311	0.453689	-0.243307	0.217941
	0.481482	164.527	205.455	0.0394341	0.101503	0.0406758	0.105537	0.637655	1.97381		0.611959	0.0394341	0.101503		0.481481	0.101503		0.0972732	0.105734		0.481481	0.12005	0.129339	0.101586	0.0381176	0.00264992	0.192961	0.199211	0.130867	0.0786093	-0.0748168	-0.0173707	0.230755	0.447283	-0.236186	0.209107
	0.48048	164.185	205.028	0.0392414	0.103428	0.0406844	0.105627	0.637519	1.97212		0.610687	0.0392414	0.103428		0.48048	0.103428		0.0988444	0.108012		0.48048	0.1221	0.138048	0.100599	0.03463	0.0123627	0.194496	0.207587	0.129086	0.0804977	-0.0684167	-0.0128126	0.235498	0.443072	-0.229682	0.196448
	0.47948	163.843	204.601	0.0392758	0.106138	0.0406931	0.105718	0.637384	1.97043		0.609415	0.0392758	0.106138		0.479479	0.106138		0.100249	0.112026		0.479479	0.124633	0.144364	0.100091	0.0319095	0.0219401	0.197974	0.215238	0.123379	0.0855607	-0.0605507	-0.00701318	0.238136	0.45272	-0.224266	0.18917
	0.478478	163.501	204.174	0.0393755	0.10905	0.0407017	0.105808	0.637249	1.96875		0.608143	0.0393755	0.10905		0.478478	0.10905		0.101108	0.116992		0.478478	0.123517	0.150626	0.100193	0.0300934	0.0308969	0.201108	0.223151	0.126998	0.0888239	-0.0542479	-0.00430511	0.241591	0.468727	-0.220855	0.185029
	0.477477	163.159	203.747	0.0395407	0.111126	0.0407104	0.105899	0.637113	1.96706		0.60687	0.0395407	0.111126		0.477477	0.111126		0.101427	0.120824		0.477477	0.11937	0.156709	0.101851	0.0277783	0.0365394	0.204812	0.224862	0.128736	0.0905108	-0.049531	-0.000558406	0.243025	0.485531	-0.218537	0.183675
	0.476477	162.817	203.32	0.039606	0.113256	0.040719	0.105989	0.636978	1.96538		0.605598	0.039606	0.113256		0.476476	0.113256		0.100955	0.125558		0.476476	0.113513	0.160279	0.103506	0.0265211	0.0401692	0.204654	0.218571	0.136763	0.0910699	-0.0409545	0.00381673	0.251342	0.507455	-0.219583	0.187834
	0.475475	162.475	202.892	0.0396519	0.115146	0.0407277	0.10608	0.636843	1.9637		0.604326	0.0396519	0.115146		0.475475	0.115146		0.0990638	0.131227		0.475475	0.104913	0.161997	0.104407	0.0249376	0.0484685	0.203715	0.211657	0.153973	0.0894283	-0.0320719	0.00561688	0.258606	0.525874	-0.220981	0.199216
	0.474475	162.133	202.465	0.0397453	0.114973	0.0407363	0.10617	0.636708	1.96203		0.603054	0.0397453	0.114973		0.474474	0.114973		0.097171	0.132774		0.474474	0.0968473	0.161913	0.10592	0.0240032	0.0538531	0.197033	0.197865	0.156768	0.0858441	-0.029827	0.00665995	0.257731	0.541456	-0.220196	0.213331
	0.473473	161.791	202.038	0.0398447	0.11421	0.040745	0.106261	0.636572	1.96036		0.601781	0.0398447	0.11421		0.473473	0.11421		0.095975	0.132444		0.473473	0.091217	0.160487	0.107717	0.0244784	0.057218	0.189001	0.186945	0.152284	0.0838773	-0.0319874	0.00693132	0.255394	0.545447	-0.219552	0.231329
	0.472473	161.449	201.611	0.0399183	0.114292	0.0407536	0.106351	0.636437	1.95869		0.600509	0.0399183	0.114292		0.472472	0.114292		0.0949405	0.133643		0.472472	0.0874948	0.1578	0.110655	0.0238122	0.0602414	0.185249	0.185	0.15246	0.0856779	-0.0317001	0.00380053	0.254411	0.544658	-0.221311	0.251584
	0.471471	161.107	201.184	0.0397766	0.11371	0.0407622	0.106442	0.636302	1.95702		0.599237	0.0397766	0.11371		0.471471	0.11371		0.0947275	0.132692		0.471471	0.0850585	0.155243	0.114919	0.0236895	0.0646376	0.182111	0.185429	0.14647	0.0863143	-0.0304858	0.000335613	0.243249	0.536336	-0.222176	0.267391
	0.470471	160.765	200.757	0.0397686	0.112906	0.0407709	0.106533	0.636168	1.95536		0.597964	0.0397686	0.112906		0.47047	0.112906		0.0956176	0.130194		0.47047	0.0840762	0.155808	0.118415	0.0241715	0.0516382	0.182023	0.185389	0.139461	0.088693	-0.0285261	-0.00764376	0.234715	0.524935	-0.220735	0.282183
	0.469469	160.423	200.329	0.0399142	0.112513	0.0407795	0.106623	0.636033	1.95369		0.596692	0.0399142	0.112513		0.469469	0.112513		0.096986	0.12804		0.469469	0.0827974	0.158392	0.120756	0.0259982	0.0381891	0.187585	0.186943	0.134981	0.0935854	-0.0293712	-0.0141331	0.222294	0.51627	-0.219657	0.291751
	0.468469	160.081	199.902	0.0404	0.111178	0.0407882	0.106714	0.635898	1.95204		0.59542	0.0404	0.111178		0.468468	0.111178		0.0980611	0.124295		0.468468	0.0829843	0.159571	0.121742	0.0279472	0.0295378	0.193209	0.190531	0.132216	0.0941316	-0.0375885	-0.0206166	0.212738	0.502925	-0.218515	0.288672
	0.467467	159.738	199.475	0.0409587	0.110705	0.0407968	0.106804	0.635763	1.95038		0.594148	0.0409587	0.110705		0.467467	0.110705		0.0993408	0.12207		0.467467	0.0847605	0.161302	0.120467	0.0308333	0.0287586	0.201704	0.196449	0.132579	0.0943058	-0.0473141	-0.0272064	0.207293	0.495863	-0.218467	0.278803
	0.466467	159.397	199.048	0.0415487	0.110271	0.0408055	0.106895	0.635628	1.94873		0.592875	0.0415487	0.110271		0.466466	0.110271		0.0997021	0.120841		0.466466	0.0848492	0.163792	0.117703	0.0324645	0.0266799	0.211984	0.206082	0.130367	0.104095	-0.0586857	-0.0308351	0.206183	0.486844	-0.220805	0.267337
	0.465465	159.054	198.621	0.0420332	0.109603	0.0408141	0.106985	0.635494	1.94708		0.591603	0.0420332	0.109603		0.465465	0.109603		0.0999	0.119307		0.465465	0.083297	0.167285	0.115189	0.0338294	0.0295865	0.219813	0.217538	0.129772	0.105269	-0.0659633	-0.0321159	0.206049	0.480415	-0.226667	0.248678
	0.464465	158.712	198.194	0.0423724	0.109081	0.0408228	0.107076	0.635359	1.94543		0.590331	0.0423724	0.109081		0.464464	0.109081		0.100342	0.11782		0.464464	0.0843886	0.170249	0.113567	0.0331626	0.0321923	0.225156	0.228348	0.130695	0.100794	-0.0692669	-0.0335852	0.210102	0.477357	-0.233477	0.227708
	0.463463	158.37	197.767	0.0426272	0.108891	0.0408314	0.107166	0.635225	1.94379		0.589059	0.0426272	0.108891		0.463463	0.108891		0.101182	0.116599		0.463463	0.0865913	0.174095	0.112805	0.031238	0.0288552	0.230063	0.233831	0.131827	0.096939	-0.0702814	-0.0317375	0.21266	0.469137	-0.233317	0.214618
	0.462462	158.028	197.339	0.0427082	0.109122	0.0408401	0.107257	0.63509	1.94215		0.587786	0.0427082	0.109122		0.462462	0.109122		0.10255	0.115694		0.462462	0.0889784	0.177529	0.112692	0.0310021	0.0180256	0.229469	0.236896	0.136584	0.093005	-0.0674678	-0.0334062	0.211592	0.468677	-0.228924	0.208179
	0.461462	157.686	196.912	0.0425847	0.108825	0.0408487	0.107347	0.634956	1.94051		0.586514	0.0425847	0.108825		0.461461	0.108825		0.103222	0.114428		0.461461	0.0939862	0.174961	0.112355	0.0315856	0.00747955	0.231293	0.234196	0.141049	0.0862347	-0.0626103	-0.0367442	0.213869	0.465933	-0.225982	0.203992
	0.46046	157.344	196.485	0.0423484	0.108193	0.0408574	0.107438	0.634821	1.93887		0.585242	0.0423484	0.108193		0.46046	0.108193		0.102897	0.113489		0.46046	0.0995885	0.169537	0.112072	0.0303895	-0.00198071	0.234333	0.231238	0.145157	0.0806409	-0.0575044	-0.0387196	0.215961	0.459076	-0.223384	0.203564
	0.45946	157.002	196.058	0.0421883	0.107488	0.040866	0.107528	0.634687	1.93724		0.58397	0.0421883	0.107488		0.459459	0.107488		0.101899	0.113078		0.459459	0.101379	0.166787	0.112601	0.0268276	-0.0114121	0.233487	0.227757	0.149696	0.0766572	-0.0522833	-0.041009	0.218466	0.462761	-0.222748	0.202485
	0.458458	156.66	195.631	0.04211	0.107928	0.0408747	0.107619	0.634553	1.93561		0.582697	0.04211	0.107928		0.458458	0.107928		0.101821	0.114035		0.458458	0.10204	0.167123	0.114863	0.0232583	-0.0172663	0.234499	0.223471	0.155853	0.0748451	-0.0464182	-0.0455679	0.229001	0.473489	-0.227764	0.200242
	0.457458	156.318	195.204	0.0417762	0.107979	0.0408833	0.107709	0.634419	1.93398		0.581425	0.0417762	0.107979		0.457457	0.107979		0.100466	0.115492		0.457457	0.099221	0.166867	0.118495	0.017282	-0.0192513	0.232747	0.218966	0.163459	0.0754616	-0.0428484	-0.0486087	0.239869	0.487205	-0.233005	0.196424
	0.456456	155.976	194.777	0.0413258	0.107446	0.040892	0.1078	0.634284	1.93236		0.580153	0.0413258	0.107446		0.456456	0.107446		0.0984812	0.116411		0.456456	0.0943682	0.166944	0.12153	0.0110822	-0.0186801	0.229671	0.217238	0.170698	0.0796213	-0.0401913	-0.0519525	0.246097	0.490032	-0.236086	0.194072
	0.455456	155.634	194.35	0.0410262	0.107057	0.0409006	0.107891	0.63415	1.93073		0.57888	0.0410262	0.107057		0.455455	0.107057		0.097019	0.117096		0.455455	0.0887991	0.167204	0.125437	0.00663574	-0.0174709	0.22693	0.215414	0.176196	0.0863241	-0.0367526	-0.0527959	0.252501	0.489375	-0.238441	0.186775
	0.454454	155.292	193.922	0.0408039	0.108077	0.0409093	0.107981	0.634016	1.92911		0.577608	0.0408039	0.108077		0.454454	0.108077		0.0960249	0.120129		0.454454	0.085858	0.166299	0.128558	0.00338471	-0.0164377	0.224908	0.215736	0.178439	0.0935697	-0.0343228	-0.0512367	0.256836	0.511061	-0.237953	0.180819
	0.453454	154.95	193.495	0.0407155	0.109141	0.0409179	0.108072	0.633882	1.9275		0.576336	0.0407155	0.109141		0.453453	0.10914		0.0948519	0.123429		0.453453	0.0847043	0.165183	0.128843	0.000677347	-0.0161503	0.225551	0.217902	0.180732	0.102506	-0.0313317	-0.0483085	0.261646	0.532475	-0.237591	0.170288
	0.452452	154.608	193.068	0.0405954	0.109575	0.0409266	0.108162	0.633748	1.92588		0.575064	0.0405954	0.109575		0.452452	0.109575		0.0940457	0.125104		0.452452	0.0861955	0.163897	0.12763	-0.00153922	-0.0172875	0.226895	0.224363	0.182278	0.106938	-0.0269954	-0.0424348	0.267457	0.529005	-0.237965	0.163892
	0.451452	154.266	192.641	0.040582	0.110298	0.0409352	0.108253	0.633615	1.92427		0.573791	0.040582	0.110298		0.451451	0.110298		0.0953621	0.125233		0.451451	0.0899323	0.165114	0.127281	-0.000878513	-0.0181974	0.227181	0.231828	0.192125	0.110068	-0.0252631	-0.0333624	0.261081	0.512101	-0.238034	0.15804
	0.45045	153.924	192.214	0.0409553	0.110018	0.0409438	0.108343	0.633481	1.92266		0.572519	0.0409553	0.110018		0.45045	0.110018		0.0978691	0.122167		0.45045	0.0943778	0.167624	0.127218	0.00225678	-0.0178457	0.228897	0.23085	0.206965	0.106673	-0.0292299	-0.0242452	0.253583	0.472664	-0.238514	0.154035
	0.449449	153.582	191.787	0.0415373	0.108774	0.0409525	0.108434	0.633347	1.92106		0.571247	0.0415373	0.108774		0.449449	0.108774		0.100212	0.117336		0.449449	0.0986379	0.168145	0.128694	0.00537163	-0.0165708	0.22944	0.22704	0.212531	0.102757	-0.0330213	-0.0192222	0.237955	0.434247	-0.238341	0.153882
	0.448448	153.239	191.359	0.0419888	0.10827	0.0409611	0.108524	0.633213	1.91945		0.569975	0.0419888	0.10827		0.448448	0.10827		0.102914	0.113625		0.448448	0.101772	0.16914	0.131049	0.00969602	-0.0162184	0.228362	0.221469	0.219972	0.0983486	-0.032176	-0.0177974	0.218031	0.406829	-0.236456	0.159515
	0.447447	152.898	190.932	0.0424899	0.107904	0.0409698	0.108615	0.63308	1.91785		0.568702	0.0424899	0.107904		0.447447	0.107904		0.105661	0.110147		0.447447	0.102826	0.171007	0.13364	0.015172	-0.0155246	0.22815	0.215649	0.217942	0.0960277	-0.0355654	-0.018395	0.200311	0.391309	-0.23216	0.16387
	0.446446	152.555	190.505	0.0429356	0.107306	0.0409784	0.108705	0.632946	1.91626		0.56743	0.0429356	0.107306		0.446446	0.107307		0.108559	0.106054		0.446446	0.102922	0.174628	0.137635	0.0190513	-0.0229079	0.229186	0.211092	0.204037	0.0933555	-0.0411861	-0.0216168	0.192369	0.383567	-0.225888	0.164588
	0.445445	152.213	190.078	0.0432673	0.106488	0.0409871	0.108796	0.632813	1.91466		0.566158	0.0432673	0.106488		0.445445	0.106488		0.110108	0.102869		0.445445	0.101029	0.178665	0.138866	0.0218713	-0.0302691	0.229596	0.203185	0.191103	0.0921895	-0.0437025	-0.0240866	0.184187	0.387272	-0.222866	0.164948
	0.444444	151.871	189.651	0.0433703	0.106545	0.0409957	0.108886	0.632679	1.91307		0.564886	0.0433703	0.106545		0.444444	0.106545		0.112766	0.100325		0.444444	0.101021	0.186005	0.137657	0.0263801	-0.0320387	0.227438	0.195522	0.173484	0.0920931	-0.0466547	-0.0267858	0.181	0.395891	-0.219248	0.162872
	0.443443	151.529	189.224	0.0432298	0.106477	0.0410044	0.108977	0.632546	1.91148		0.563613	0.0432298	0.106477		0.443443	0.106477		0.114644	0.0983097		0.443443	0.101897	0.1902	0.13613	0.0303491	-0.0304467	0.22506	0.19327	0.156782	0.0928077	-0.0513	-0.029572	0.181523	0.401067	-0.217265	0.15948
	0.442442	151.187	188.797	0.0427818	0.106418	0.041013	0.109067	0.632413	1.90989		0.562341	0.0427818	0.106418		0.442442	0.106418		0.116333	0.0965038		0.442442	0.104257	0.192819	0.134415	0.0338407	-0.0302329	0.220572	0.191451	0.146417	0.0931562	-0.0547901	-0.0338858	0.183821	0.401947	-0.218234	0.161321
	0.441441	150.845	188.369	0.0423533	0.106757	0.0410217	0.109158	0.632279	1.90831		0.561069	0.0423533	0.106757		0.441441	0.106757		0.117378	0.0961366		0.441441	0.107189	0.194876	0.130222	0.0372264	-0.0287432	0.212007	0.191214	0.14067	0.095008	-0.0605643	-0.0362382	0.189511	0.407258	-0.220572	0.167953
	0.44044	150.503	187.942	0.0418536	0.106832	0.0410303	0.109248	0.632146	1.90672		0.559797	0.0418536	0.106832		0.44044	0.106832		0.117459	0.0962051		0.44044	0.109858	0.195015	0.126194	0.0387704	-0.0297455	0.202483	0.19158	0.140125	0.0965682	-0.069938	-0.0390289	0.197538	0.415919	-0.224561	0.177317
	0.439439	150.161	187.515	0.0414918	0.107075	0.041039	0.109339	0.632013	1.90515		0.558524	0.0414918	0.107075		0.439439	0.107075		0.116422	0.097728		0.439439	0.109258	0.194627	0.123798	0.0380063	-0.0327461	0.196533	0.192774	0.140014	0.0977378	-0.0765826	-0.0420438	0.209964	0.431255	-0.231598	0.189702
	0.438438	149.819	187.088	0.0411575	0.10758	0.0410476	0.10943	0.63188	1.90357		0.557252	0.0411575	0.10758		0.438438	0.10758		0.1155	0.0996594		0.438438	0.104609	0.197474	0.124256	0.0356609	-0.0364871	0.191957	0.196574	0.138404	0.0966019	-0.0811539	-0.0454028	0.219777	0.45014	-0.237282	0.203125
	0.437437	149.477	186.661	0.0408195	0.108058	0.0410563	0.10952	0.631747	1.90199		0.55598	0.0408195	0.108058		0.437437	0.108058		0.115256	0.10086		0.437437	0.101802	0.203204	0.124059	0.0319604	-0.0419406	0.184392	0.198933	0.138947	0.094041	-0.0844485	-0.0485172	0.22413	0.468765	-0.243146	0.218303
	0.436436	149.135	186.234	0.0404839	0.108294	0.0410649	0.109611	0.631614	1.90042		0.554707	0.0404839	0.108294		0.436436	0.108294		0.116337	0.100251		0.436436	0.10207	0.210485	0.124482	0.0283104	-0.047185	0.176378	0.20138	0.139215	0.0840688	-0.0870381	-0.0513306	0.22561	0.476818	-0.245699	0.23054
	0.435435	148.793	185.807	0.0402777	0.108631	0.0410736	0.109701	0.631481	1.89885		0.553435	0.0402777	0.108631		0.435435	0.108631		0.117839	0.0994227		0.435435	0.102356	0.218575	0.126515	0.0239101	-0.0466793	0.167679	0.202248	0.141043	0.0733111	-0.0887329	-0.0528489	0.224731	0.475167	-0.247616	0.245347
	0.434434	148.451	185.38	0.0401208	0.107896	0.0410822	0.109792	0.631348	1.89729		0.552163	0.0401208	0.107896		0.434434	0.107896		0.118133	0.0976585		0.434434	0.10103	0.224625	0.125361	0.021516	-0.0459107	0.157586	0.199555	0.142504	0.0603489	-0.0890579	-0.0517675	0.228966	0.465439	-0.251008	0.257588
	0.433433	148.109	184.952	0.0398992	0.107283	0.0410909	0.109882	0.631215	1.89572		0.550891	0.0398992	0.107283		0.433433	0.107283		0.118502	0.0960645		0.433433	0.098307	0.231394	0.123223	0.0210825	-0.0464379	0.147714	0.19491	0.145819	0.048239	-0.0871003	-0.052572	0.234733	0.459132	-0.251071	0.263344
	0.432432	147.767	184.525	0.039636	0.107668	0.0410995	0.109973	0.631082	1.89416		0.549618	0.039636	0.107668		0.432432	0.107668		0.119187	0.0961481		0.432432	0.0956828	0.238052	0.122603	0.0204116	-0.0448603	0.142811	0.193982	0.154025	0.0392154	-0.0858012	-0.0542745	0.243058	0.45923	-0.253356	0.263599
	0.431431	147.425	184.098	0.0393456	0.108379	0.0411081	0.110063	0.630949	1.8926		0.548346	0.0393456	0.108379		0.431431	0.108379		0.120264	0.0964948		0.431431	0.0945593	0.24175	0.12277	0.0219756	-0.0428447	0.13864	0.192836	0.165589	0.0364937	-0.0828596	-0.0535878	0.25242	0.452439	-0.257649	0.259966
	0.43043	147.083	183.671	0.0389523	0.109541	0.0411168	0.110154	0.630817	1.89105		0.547074	0.0389523	0.109541		0.43043	0.109541		0.121845	0.0972374		0.43043	0.0962419	0.24364	0.122541	0.0249565	-0.0450004	0.138469	0.19395	0.17731	0.0339457	-0.0800903	-0.0525254	0.267249	0.443865	-0.258474	0.250913
	0.429429	146.74	183.244	0.0385889	0.110906	0.0411254	0.110244	0.630684	1.88949		0.545802	0.0385889	0.110906		0.429429	0.110906		0.123401	0.0984113		0.429429	0.0998816	0.245883	0.121703	0.0261369	-0.0462547	0.141063	0.197791	0.189754	0.0352227	-0.079588	-0.0539814	0.279641	0.436382	-0.257588	0.240084
	0.428428	146.399	182.817	0.0382272	0.111757	0.0411341	0.110335	0.630552	1.88794		0.544529	0.0382272	0.111757		0.428428	0.111757		0.124287	0.0992271		0.428428	0.102459	0.246419	0.119882	0.0283894	-0.0463595	0.146386	0.199131	0.195569	0.0385875	-0.0787628	-0.0541686	0.290715	0.423316	-0.257354	0.234439
	0.427427	146.056	182.39	0.0379284	0.112103	0.0411427	0.110425	0.630419	1.8864		0.543257	0.0379284	0.112103		0.427427	0.112103		0.125068	0.0991367		0.427427	0.10647	0.245635	0.11832	0.0298484	-0.0466065	0.156954	0.19462	0.19821	0.0410672	-0.0776577	-0.0519688	0.299468	0.402288	-0.255249	0.22938
	0.426426	145.714	181.962	0.0378381	0.112264	0.0411514	0.110516	0.630287	1.88485		0.541985	0.0378381	0.112264		0.426426	0.112264		0.124543	0.0999852		0.426426	0.108356	0.243498	0.117884	0.0284339	-0.0449992	0.168934	0.191173	0.1981	0.0442329	-0.0764458	-0.0501528	0.304744	0.389704	-0.249975	0.224522
	0.425425	145.372	181.535	0.03797	0.112077	0.04116	0.110606		1.88331		0.540713	0.03797	0.112077		0.425425	0.112077		0.123189	0.100965		0.425425	0.107718	0.240692	0.118933	0.0254115	-0.0393295	0.179656	0.185018	0.19854	0.0506323	-0.0741521	-0.0453499	0.300331	0.384415	-0.245274	0.216128
	0.424424	145.03	181.108	0.0381991	0.111952	0.0411687	0.110697		1.88176		0.53944	0.0381991	0.111952		0.424424	0.111952		0.12124	0.102663		0.424424	0.105251	0.236608	0.120528	0.0225732	-0.0354507	0.188974	0.178452	0.200036	0.0541041	-0.0737364	-0.0382406	0.297039	0.388744	-0.243015	0.212391
	0.423423	144.688	180.681	0.0387232	0.111489	0.0411773	0.110787		1.88023		0.538168	0.0387232	0.111489		0.423423	0.111489		0.119174	0.103803		0.423423	0.101513	0.232368	0.12256	0.0202559	-0.0343193	0.190182	0.174363	0.203466	0.0552628	-0.074123	-0.0327617	0.293107	0.398967	-0.238487	0.206179
	0.422422	144.346	180.254	0.0391594	0.110532	0.041186	0.110878		1.87869		0.536896	0.0391594	0.110532		0.422422	0.110532		0.117316	0.103748		0.422422	0.0974091	0.22854	0.125265	0.0180509	-0.0317306	0.187557	0.172569	0.201898	0.0596243	-0.0757997	-0.0326297	0.284873	0.40834	-0.235986	0.202518
	0.421421	144.004	179.827	0.0395093	0.109131	0.0411946	0.110969		1.87716		0.535623	0.0395093	0.109131		0.421421	0.109131		0.115372	0.10289		0.421421	0.0930431	0.225163	0.12681	0.0164726	-0.0309055	0.187188	0.174055	0.190572	0.0655193	-0.0779562	-0.031713	0.275364	0.415933	-0.234719	0.198449
	0.42042	143.662	179.4	0.0397778	0.107645	0.0412033	0.111059				0.534351	0.0397778	0.107645		0.42042	0.107645		0.11301	0.10228		0.42042	0.0870464	0.221472	0.127568	0.0159558	-0.0312771	0.185092	0.179352	0.182323	0.0657142	-0.079272	-0.0322321	0.269307	0.423583	-0.233279	0.195769
	0.419419	143.32	178.972	0.040028	0.106652	0.0412119	0.11115				0.533079	0.040028	0.106652		0.419419	0.106652		0.111253	0.10205		0.419419	0.0799119	0.219678	0.127596	0.0178251	-0.029032	0.186592	0.183854	0.174677	0.0617098	-0.0763902	-0.0349793	0.259929	0.437073	-0.232794	0.191914
	0.418418	142.978	178.545	0.0404085	0.10693	0.0412206	0.11124				0.531807	0.0404085	0.10693		0.418418	0.10693		0.110502	0.103357		0.418418	0.0744467	0.219414	0.12714	0.0210085	-0.0251221	0.193358	0.189513	0.172794	0.055339	-0.0773863	-0.0374829	0.252327	0.459425	-0.233686	0.187847
	0.417417	142.636	178.118	0.0407165	0.107411	0.0412292	0.111331				0.530534	0.0407165	0.107411		0.417417	0.107411		0.111312	0.10351		0.417417	0.0725368	0.219784	0.127945	0.0249814	-0.0266069	0.197469	0.19509	0.171313	0.0462568	-0.0786904	-0.0374475	0.250539	0.46363	-0.232896	0.189952
	0.416416	142.294	177.691	0.0411301	0.107562	0.0412379	0.111421				0.529262	0.0411301	0.107562		0.416416	0.107562		0.112999	0.102125		0.416416	0.0721537	0.21952	0.130804	0.0295187	-0.0278632	0.194848	0.197974	0.167771	0.0361385	-0.0813188	-0.0369766	0.251842	0.463541	-0.235569	0.192984
	0.415415	141.952	177.264	0.0413296	0.107667	0.0412465	0.111512				0.52799	0.0413296	0.107667		0.415415	0.107667		0.114229	0.101104		0.415415	0.0712497	0.219357	0.132316	0.0339957	-0.0325729	0.193712	0.200385	0.162912	0.0276934	-0.0864318	-0.0370923	0.251422	0.466285	-0.234197	0.200032
	0.414414	141.61	176.837	0.041577	0.107543	0.0412552	0.111602				0.526717	0.041577	0.107543		0.414414	0.107543		0.114234	0.100853		0.414414	0.0698498	0.217664	0.134386	0.0350354	-0.0400097	0.187813	0.205787	0.157143	0.0200957	-0.0908072	-0.0389421	0.252527	0.473369	-0.231245	0.213649
	0.413413	141.268	176.41	0.0419015	0.106687	0.0412638	0.111693				0.525445	0.0419015	0.106687		0.413413	0.106687		0.114162	0.099212		0.413413	0.0692051	0.214582	0.137158	0.0357053	-0.0489372	0.180868	0.210633	0.148953	0.0173329	-0.0905123	-0.0402409	0.249043	0.467114	-0.230252	0.22733
	0.412412	140.926	175.982	0.0420313	0.105514	0.0412725	0.111783				0.524173	0.0420313	0.105514		0.412412	0.105514		0.114255	0.0967734		0.412412	0.0684739	0.211364	0.141016	0.0361663	-0.0577525	0.176766	0.212078	0.142629	0.0244184	-0.0880116	-0.0421861	0.239009	0.456501	-0.235324	0.236378
	0.411411	140.584	175.555	0.0421206	0.104099	0.0412811	0.111874				0.522901	0.0421206	0.104099		0.411411	0.104099		0.114505	0.0936938		0.411411	0.0692806	0.209127	0.145166	0.0344443	-0.0639495	0.169537	0.212126	0.136341	0.0321928	-0.082899	-0.0447469	0.229286	0.444115	-0.242104	0.240733
Start of range of Shh related errors	0.41041	140.242	175.128	0.0420707	0.102912	0.0412897	0.111964				0.521629	0.0420707	0.102912		0.41041	0.102912		0.115605	0.0902199		0.41041	0.0723683	0.208396	0.14956	0.0320942	-0.0653354	0.158741	0.214238	0.137102	0.0378219	-0.0782898	-0.0448248	0.216075	0.428758	-0.254877	0.243009
	0.409409	139.899	174.701	0.041831	0.100638						0.520356	0.041831	0.100638		0.409409	0.100638		0.116076	0.0851997		0.409409	0.0754165	0.206528	0.151767	0.0305926	-0.0641874	0.146722	0.221715	0.141107	0.038179	-0.0757513	-0.0463254	0.201826	0.41178	-0.268108	0.230239
	0.408408	139.557	174.274	0.0414131	0.0982761						0.519084	0.0414131	0.0982761		0.408408	0.0982761		0.116035	0.0805166		0.408408	0.0749616	0.204938	0.155184	0.0290581	-0.0620165	0.139265	0.229203	0.148077	0.0353314	-0.0747177	-0.0468461	0.186611	0.396363	-0.280175	0.214588
	0.407407	139.215	173.847	0.0412871	0.0977849						0.517812	0.0412871	0.0977849		0.407407	0.0977849		0.116002	0.0795675		0.407407	0.0752051	0.204951	0.157679	0.0261737	-0.0575893	0.140656	0.235474	0.154643	0.0317023	-0.0720889	-0.0466471	0.175919	0.400349	-0.288778	0.201603
	0.406406	138.873	173.42	0.0411283	0.0979904						0.51654	0.0411283	0.0979904		0.406406	0.0979904		0.11529	0.0806902		0.406406	0.0733895	0.203676	0.159618	0.0244786	-0.049895	0.144169	0.238874	0.163878	0.0271274	-0.0680466	-0.0504301	0.169821	0.414957	-0.296174	0.193312
	0.405405	138.531	172.992	0.0412059	0.0973737						0.515267	0.0412059	0.0973737		0.405405	0.0973737		0.112422	0.0823255		0.405405	0.069756	0.197492	0.1593	0.0231398	-0.0385277	0.148753	0.242687	0.165699	0.018728	-0.0658688	-0.0553844	0.167201	0.436689	-0.299264	0.184868
	0.404404	138.189	172.565	0.0414725	0.0967481						0.513995	0.0414725	0.0967481		0.404404	0.0967481		0.108771	0.0847255		0.404404	0.0660469	0.19163	0.15508	0.0223264	-0.0274044	0.153874	0.242897	0.158818	0.0140283	-0.0648768	-0.0561833	0.167252	0.460809	-0.300717	0.183484
	0.403403	137.847	172.138	0.041686	0.0956332						0.512723	0.041686	0.0956332		0.403403	0.0956332		0.104922	0.0863441		0.403403	0.0650509	0.185098	0.149548	0.0199926	-0.023764	0.157186	0.24435	0.153958	0.0120045	-0.0674285	-0.0567506	0.170133	0.475682	-0.300084	0.184499
	0.402402	137.505	171.711	0.0416286	0.0936759						0.51145	0.0416286	0.0936759		0.402402	0.0936759		0.100801	0.0865505		0.402402	0.0606451	0.180547	0.142525	0.019488	-0.0219643	0.162263	0.245243	0.150612	0.011108	-0.0718119	-0.055906	0.172898	0.468785	-0.296185	0.187015
	0.401401	137.163	171.284	0.0416211	0.0924339						0.510178	0.0416211	0.0924339		0.401401	0.0924339		0.0982216	0.0866461		0.401401	0.0562024	0.179941	0.135292	0.0214511	-0.0206199	0.166353	0.247568	0.143467	0.0129179	-0.0765184	-0.0542064	0.174804	0.460323	-0.288787	0.187805
	0.4004	136.821	170.857	0.0418632	0.0918579						0.508906	0.0418632	0.0918579		0.4004	0.0918579		0.0977784	0.0859373		0.4004	0.054117	0.183937	0.131355	0.0217041	-0.0198877	0.169078	0.243238	0.140509	0.0136761	-0.0777651	-0.0524274	0.175069	0.4469	-0.282641	0.18956
	0.399399	136.479	170.43	0.0421562	0.0911349						0.507634	0.0421562	0.0911349		0.399399	0.0911349		0.0994319	0.082838		0.399399	0.0536576	0.189603	0.132192	0.0222756	-0.023946	0.167864	0.242812	0.132988	0.00913267	-0.0792875	-0.0507225	0.176961	0.42415	-0.280353	0.191618
	0.398398	136.137	170.002	0.0424261	0.091276						0.506361	0.0424261	0.091276		0.398398	0.091276		0.101817	0.0807346		0.398398	0.0524106	0.195974	0.1331	0.025785	-0.0301516	0.162973	0.24479	0.122994	0.00829762	-0.076212	-0.0484355	0.182034	0.402432	-0.277825	0.197185
	0.397397	135.795	169.575	0.0423627	0.0916185						0.505089	0.0423627	0.0916185		0.397397	0.0916185		0.103882	0.079355		0.397397	0.0532228	0.200374	0.133365	0.0285658	-0.0379034	0.157957	0.246903	0.116947	0.0125461	-0.071435	-0.0467708	0.185332	0.38258	-0.27657	0.203319
	0.396396	135.453	169.148	0.0424665	0.0917795						0.503817	0.0424665	0.0917795		0.396396	0.0917795		0.10542	0.0781393		0.396396	0.0521584	0.204146	0.133021	0.0323538	-0.0482144	0.155798	0.247	0.110195	0.0142388	-0.064255	-0.0461788	0.188552	0.36748	-0.277625	0.212541
	0.395395	135.111	168.721	0.0427222	0.0931455						0.502544	0.0427222	0.0931455		0.395395	0.0931455		0.107721	0.0785698		0.395395	0.0549451	0.205998	0.131476	0.0384658	-0.0582344	0.157995	0.247782	0.107493	0.0180502	-0.0562558	-0.0453297	0.193577	0.361414	-0.279927	0.217703
	0.394394	134.769	168.294	0.0427272	0.0964168						0.501272	0.0427272	0.0964168		0.394394	0.0964168		0.111078	0.0817556		0.394394	0.0651587	0.205822	0.128608	0.0447228	-0.0660309	0.16107	0.245668	0.112073	0.0254868	-0.0472149	-0.0455181	0.199467	0.37249	-0.280812	0.222633
	0.393393	134.427	167.867	0.0427033	0.100036						0.5	0.0427033	0.100036		0.393393	0.100036		0.114482	0.085591		0.393393	0.0782711	0.205074	0.124857	0.0497256	-0.0703756	0.160907	0.24667	0.119649	0.0277529	-0.0414031	-0.0444982	0.206344	0.391897	-0.281786	0.226345
	0.392392	134.085	167.44	0.0427782	0.10256						0.498728	0.0427782	0.10256		0.392392	0.10256		0.116382	0.088738		0.392392	0.0875461	0.203466	0.120646	0.0538688	-0.0707286	0.155345	0.246359	0.131704	0.0236626	-0.0397324	-0.041845	0.209006	0.418168	-0.285321	0.229501
	0.391391	133.743	167.012	0.0429271	0.104944						0.497455	0.0429271	0.104944		0.391391	0.104944		0.117786	0.0921015		0.391391	0.0964514	0.201377	0.116227	0.0570902	-0.0695872	0.147393	0.245733	0.137645	0.019527	-0.0403052	-0.0382787	0.209385	0.458928	-0.289395	0.232073
	0.39039	133.4	166.585	0.0429155	0.10544						0.496183	0.0429155	0.10544		0.39039	0.10544		0.116296	0.0945834		0.39039	0.0914624	0.201445	0.113214	0.0590649	-0.0680543	0.138859	0.244564	0.138835	0.0133854	-0.0428447	-0.0353489	0.212227	0.496937	-0.294621	0.236479
	0.389389	133.058	166.158	0.0430394	0.104842						0.494911	0.0430394	0.104842		0.389389	0.104842		0.11379	0.0958943		0.389389	0.0836216	0.201415	0.110092	0.0600327	-0.0660972	0.130743	0.242749	0.139423	0.00741759	-0.0461286	-0.0326467	0.219511	0.523305	-0.302915	0.239476
	0.388388	132.716	165.731	0.0432077	0.103616						0.493639	0.0432077	0.103616		0.388388	0.103616		0.111669	0.0955626		0.388388	0.0783978	0.202014	0.107579	0.0586854	-0.0639635	0.126357	0.242853	0.13798	0.000440087	-0.0453717	-0.0347804	0.22464	0.533465	-0.308681	0.238249
	0.387387	132.374	165.304	0.0431551	0.102903						0.492366	0.0431551	0.102903		0.387387	0.102903		0.110816	0.0949887		0.387387	0.0735904	0.206076	0.106529	0.0570704	-0.0598678	0.12365	0.243182	0.136745	-0.00630476	-0.0467412	-0.0382504	0.231712	0.531225	-0.308982	0.238508
	0.386386	132.032	164.877	0.0430214	0.103246						0.491094	0.0430214	0.103246		0.386386	0.103246		0.111055	0.095438		0.386386	0.0701438	0.212359	0.106803	0.0549133	-0.0554028	0.123818	0.245096	0.139089	-0.00899435	-0.0475132	-0.0442785	0.239867	0.530092	-0.30696	0.235004
	0.385385	131.69	164.45	0.042793	0.104637						0.489822	0.042793	0.104637		0.385385	0.104637		0.112737	0.0965371		0.385385	0.0691556	0.221897	0.106916	0.0529793	-0.0487598	0.125601	0.249581	0.141035	-0.0076464	-0.0469379	-0.050546	0.246548	0.52342	-0.303004	0.232617
	0.384384	131.348	164.023	0.0427614	0.106638						0.48855	0.0427614	0.106638		0.384384	0.106638		0.115417	0.0978578		0.384384	0.0682906	0.232881	0.109355	0.0511421	-0.0401219	0.126726	0.252298	0.144201	-0.00772631	-0.0490705	-0.0574584	0.247713	0.530353	-0.297811	0.227333
	0.383383	131.006	163.595	0.042563	0.108591						0.487277	0.042563	0.108591		0.383383	0.108591		0.118125	0.0990575		0.383383	0.0664525	0.243105	0.11263	0.0503122	-0.0296091	0.128146	0.255628	0.146603	-0.0111381	-0.0512101	-0.0635158	0.250237	0.542624	-0.294714	0.216582
	0.382382	130.664	163.168	0.042382	0.109867						0.486005	0.042382	0.109867		0.382382	0.109867		0.119926	0.0998073		0.382382	0.0664101	0.251075	0.114609	0.0476089	-0.021116	0.130791	0.253048	0.143807	-0.0114645	-0.0512087	-0.0685357	0.258233	0.546606	-0.291711	0.20943
	0.381381	130.322	162.741	0.042225	0.110344						0.484733	0.042225	0.110344		0.381381	0.110344		0.120809	0.0998784		0.381381	0.0656921	0.256182	0.114699	0.0466633	-0.0134988	0.135894	0.248528	0.138997	-0.0105994	-0.0522778	-0.0701763	0.267429	0.539913	-0.290899	0.205354
	0.38038	129.98	162.314	0.0421224	0.109508						0.483461	0.0421224	0.109508		0.38038	0.109508		0.120499	0.0985173		0.38038	0.0641256	0.257435	0.11543	0.0450038	-0.00816968	0.141632	0.239979	0.128381	-0.00871322	-0.0494563	-0.073429	0.274121	0.526558	-0.291364	0.204151
	0.379379	129.638	161.887	0.0420154	0.107829						0.482188	0.0420154	0.107829		0.379379	0.107829		0.119413	0.0962457		0.379379	0.0606703	0.257447	0.116367	0.0431685	-0.00493262	0.147875	0.232313	0.122746	-0.00684246	-0.0448241	-0.0753098	0.28057	0.496935	-0.291021	0.201193
	0.378378	129.296	161.46	0.0419334	0.107134						0.480916	0.0419334	0.107134		0.378378	0.107134		0.118828	0.09544		0.378378	0.0579203	0.257205	0.117303	0.0428815	-0.00527461	0.15144	0.224671	0.124511	-0.00670665	-0.0405855	-0.0748212	0.282402	0.47684	-0.288362	0.205726
	0.377377	128.954	161.032	0.0418143	0.107554						0.479644	0.0418143	0.107554		0.377377	0.107554		0.119659	0.0954484		0.377377	0.0586746	0.257189	0.118432	0.0443425	-0.00939082	0.156398	0.217711	0.131509	-0.00538117	-0.0347421	-0.0733122	0.276021	0.467622	-0.284955	0.208454
	0.376376	128.612	160.605	0.0416422	0.108418						0.478372	0.0416422	0.108418		0.376376	0.108418		0.121835	0.0950006		0.376376	0.0637511	0.256304	0.120883	0.0464001	-0.0152222	0.159645	0.21323	0.141152	-0.00324926	-0.0289613	-0.0690362	0.266004	0.447448	-0.278291	0.212288
	0.375375	128.27	160.178	0.041449	0.109786						0.477099	0.041449	0.109786		0.375375	0.109786		0.124248	0.095324		0.375375	0.0703196	0.25662	0.121252	0.0487994	-0.019647	0.168005	0.209749	0.143571	-0.00162312	-0.0233722	-0.0638798	0.26082	0.433163	-0.274849	0.216626
	0.374374	127.928	159.751	0.0413207	0.110842						0.475827	0.0413207	0.110842		0.374374	0.110842		0.125536	0.096149		0.374374	0.0752707	0.256607	0.119774	0.0504922	-0.0228113	0.177837	0.206838	0.144883	0.00507796	-0.0204693	-0.05929	0.257822	0.417491	-0.273103	0.223362
	0.373373	127.586	159.324	0.0412829	0.11154						0.474555	0.0412829	0.11154		0.373373	0.11154		0.125663	0.0974176		0.373373	0.0775532	0.257356	0.11622	0.0515232	-0.0234381	0.184511	0.204741	0.144462	0.0137556	-0.0177841	-0.0542631	0.257226	0.405175	-0.271904	0.229114
	0.372372	127.243	158.897	0.0417337	0.11264						0.473282	0.0417337	0.11264		0.372372	0.11264		0.126163	0.0991172		0.372372	0.078302	0.259879	0.114191	0.0522799	-0.0233334	0.187388	0.206453	0.145816	0.0228597	-0.0162712	-0.0509835	0.257606	0.398049	-0.270603	0.233307
	0.371371	126.901	158.47	0.0419441	0.114139						0.47201	0.0419441	0.114139		0.371371	0.114139		0.125936	0.102341		0.371371	0.0790033	0.262504	0.11071	0.0515282	-0.0230219	0.193996	0.209917	0.147184	0.0319894	-0.0170965	-0.0487873	0.260333	0.407617	-0.269787	0.233411
	0.37037	126.559	158.042	0.0421901	0.114605						0.470738	0.0421901	0.114605		0.37037	0.114606		0.124566	0.104645		0.37037	0.0757134	0.262271	0.108142	0.0521363	-0.0205881	0.201735	0.213059	0.147218	0.0352887	-0.0182966	-0.0468239	0.262363	0.424387	-0.272746	0.225504
	0.369369	126.217	157.615	0.0426495	0.115551						0.469466	0.0426495	0.115551		0.369369	0.115551		0.12407	0.107031		0.369369	0.0743415	0.262987	0.106775	0.0521782	-0.016355	0.208846	0.216424	0.151463	0.0335213	-0.0181887	-0.0429548	0.263048	0.439408	-0.273686	0.215814
	0.368368	125.875	157.188	0.0432983	0.116566						0.468193	0.0432983	0.116566		0.368368	0.116566		0.124213	0.108918		0.368368	0.0778623	0.263411	0.104369	0.0512098	-0.0145814	0.212538	0.217174	0.15713	0.0279361	-0.017703	-0.0395848	0.263928	0.459511	-0.272431	0.204182
	0.367367	125.533	156.761	0.043692	0.117559						0.466921	0.043692	0.117559		0.367367	0.117559		0.124157	0.11096		0.367367	0.0839165	0.262147	0.100545	0.0500218	-0.00858938	0.21558	0.21241	0.158843	0.0209408	-0.0180219	-0.0373373	0.268914	0.486226	-0.272598	0.194196
	0.366366	125.191	156.334	0.0438534	0.117936						0.465649	0.0438534	0.117936		0.366366	0.117936		0.124299	0.111573		0.366366	0.0885336	0.262186	0.0991706	0.0473065	-0.00153621	0.217932	0.204781	0.167753	0.0144492	-0.0194517	-0.0370753	0.27006	0.495407	-0.272368	0.187349
	0.365365	124.849	155.907	0.0437028	0.116996						0.464377	0.0437028	0.116996		0.365365	0.116996		0.123606	0.110386		0.365365	0.091132	0.26148	0.0980559	0.0437563	-0.000319517	0.216877	0.199312	0.174551	0.0130149	-0.0171603	-0.0389096	0.260501	0.490538	-0.269465	0.185309
	0.364364	124.507	155.48	0.0435346	0.115928						0.463104	0.0435346	0.115928		0.364364	0.115928		0.123009	0.108847		0.364364	0.0931379	0.259253	0.0969341	0.0427113	0.00213048	0.212461	0.19474	0.175052	0.0162177	-0.0138719	-0.0426831	0.253617	0.484839	-0.271434	0.186251
	0.363363	124.165	155.053	0.0432771	0.114479						0.461832	0.0432771	0.114479		0.363363	0.114479		0.121419	0.107538		0.363363	0.0927111	0.255031	0.0961914	0.0417423	0.00528493	0.205085	0.193596	0.169377	0.0202698	-0.0125759	-0.0445672	0.250035	0.47619	-0.269708	0.189935
	0.362362	123.823	154.625	0.0430457	0.113599						0.46056	0.0430457	0.113599		0.362362	0.113599		0.120552	0.106645		0.362362	0.0919827	0.2519	0.0952937	0.0430327	-0.00127728	0.199111	0.19223	0.15874	0.0256426	-0.00776057	-0.0480305	0.245412	0.4778	-0.264986	0.196211
	0.361361	123.481	154.198	0.0429344	0.113471						0.459288	0.0429344	0.113471		0.361361	0.113471		0.119927	0.107014		0.361361	0.0921483	0.248558	0.0945202	0.0444823	-0.00936612	0.190484	0.192004	0.147553	0.0321671	-0.00277558	-0.0517861	0.245942	0.485738	-0.256427	0.20362
	0.36036	123.139	153.771	0.0433829	0.114044						0.458015	0.0433829	0.114044		0.36036	0.114044		0.119381	0.108707		0.36036	0.0925799	0.244471	0.0944257	0.0460485	-0.015323	0.186414	0.194495	0.14225	0.0387982	-0.00158334	-0.0567693	0.252918	0.497613	-0.248117	0.205086
	0.359359	122.797	153.344	0.0441343	0.114774						0.456743	0.0441343	0.114774		0.359359	0.114774		0.1189	0.110648		0.359359	0.0915635	0.241014	0.0949265	0.0480976	-0.0232267	0.186621	0.198688	0.138339	0.0430808	0.00242962	-0.0603794	0.258536	0.50787	-0.241467	0.206638
	0.358358	122.455	152.917	0.0448894	0.115187						0.455471	0.0448894	0.115187		0.358358	0.115187		0.119249	0.111125		0.358358	0.0902626	0.240795	0.0956301	0.0503098	-0.0313164	0.189789	0.203159	0.140307	0.0395747	0.00371024	-0.0615108	0.260933	0.512355	-0.239836	0.205214
	0.357357	122.113	152.49	0.0452495	0.11496						0.454199	0.0452495	0.11496		0.357357	0.11496		0.119043	0.110878		0.357357	0.0867296	0.242329	0.0948075	0.0523062	-0.0355466	0.191043	0.207197	0.144304	0.032947	-0.000670906	-0.0627379	0.266386	0.515046	-0.241728	0.203416
	0.356356	121.771	152.062	0.0455686	0.113753						0.452926	0.0455686	0.113753		0.356356	0.113753		0.118227	0.109279		0.356356	0.0832401	0.244416	0.0914377	0.0538158	-0.0392389	0.196167	0.210095	0.15938	0.023041	-0.0132959	-0.06431	0.270472	0.50973	-0.248797	0.198831
	0.355355	121.429	151.635	0.0458218	0.112467						0.451654	0.0458218	0.112467		0.355355	0.112467		0.117552	0.107382		0.355355	0.0789937	0.248203	0.0873195	0.0556927	-0.0386392	0.19783	0.209406	0.178034	0.014246	-0.0246215	-0.0650532	0.275541	0.499398	-0.257686	0.192749
	0.354354	121.087	151.208	0.0460199	0.111445						0.450382	0.0460199	0.111445		0.354354	0.111445		0.117328	0.105561		0.354354	0.0761887	0.251386	0.0850855	0.0566522	-0.0379049	0.196245	0.203863	0.195022	0.00663135	-0.0300007	-0.0667785	0.281508	0.491622	-0.266415	0.187381
	0.353353	120.745	150.781	0.0461587	0.11199						0.449109	0.0461587	0.11199		0.353353	0.11199		0.117709	0.106271		0.353353	0.0773049	0.252631	0.0841334	0.0567673	-0.0361798	0.193365	0.198915	0.214947	0.0025118	-0.0334992	-0.0661956	0.29314	0.493375	-0.272607	0.181207
	0.352352	120.403	150.354	0.046364	0.113004						0.447837	0.046364	0.113004		0.352352	0.113004		0.118345	0.107663		0.352352	0.0801656	0.251717	0.0823931	0.059106	-0.0340788	0.190879	0.192257	0.230156	0.00245535	-0.034824	-0.0657261	0.301556	0.503494	-0.277999	0.176127
	0.351351	120.06	149.927	0.0465505	0.114201						0.446565	0.0465505	0.114201		0.351351	0.114201		0.118919	0.109483		0.351351	0.0789788	0.251325	0.0825597	0.0628108	-0.0313034	0.188919	0.188375	0.234372	0.00336039	-0.0337013	-0.0668667	0.308203	0.525917	-0.28205	0.169087
	0.35035	119.718	149.5	0.0467217	0.116588						0.445293	0.0467217	0.116588		0.35035	0.116589		0.120749	0.112428		0.35035	0.078612	0.253042	0.0841281	0.0672144	-0.0298198	0.186125	0.187823	0.234278	0.00547594	-0.031982	-0.0662874	0.308914	0.56264	-0.280669	0.16021
	0.349349	119.376	149.072	0.0466441	0.118172						0.44402	0.0466441	0.118172		0.349349	0.118172		0.122176	0.114168		0.349349	0.079542	0.252913	0.0846943	0.0715528	-0.0258764	0.181271	0.186212	0.23352	0.00929815	-0.0277826	-0.0626315	0.299957	0.593749	-0.279242	0.147372
	0.348348	119.034	148.645	0.046482	0.117216						0.442748	0.046482	0.117216		0.348348	0.117216		0.122584	0.111848		0.348348	0.0801623	0.25078	0.0848655	0.0745281	-0.0237775	0.173388	0.184635	0.230586	0.00804839	-0.0240138	-0.0595494	0.285473	0.595712	-0.276469	0.136301
	0.347347	118.692	148.218	0.0459022	0.115668						0.441476	0.0459022	0.115668		0.347347	0.115668		0.122535	0.108801		0.347347	0.0787378	0.250124	0.0848035	0.0764735	-0.0252727	0.163853	0.180775	0.221225	0.00674852	-0.0205799	-0.0538853	0.273918	0.591292	-0.273101	0.131841
	0.346346	118.35	147.791	0.0453675	0.114353						0.440204	0.0453675	0.114353		0.346346	0.114353		0.122858	0.105847		0.346346	0.0798682	0.250074	0.0836129	0.0778786	-0.0275349	0.152697	0.17813	0.208261	0.00914943	-0.0187048	-0.049546	0.260588	0.587776	-0.272219	0.135717
	0.345345	118.008	147.364	0.0450171	0.114052						0.438931	0.0450171	0.114052		0.345345	0.114052		0.124601	0.103503		0.345345	0.0827995	0.253403	0.0826875	0.0795156	-0.0302414	0.143522	0.173575	0.196053	0.00941795	-0.0127484	-0.0472621	0.251351	0.58349	-0.27258	0.143954
	0.344344	117.666	146.937	0.0447605	0.114765						0.437659	0.0447605	0.114765		0.344344	0.114765		0.127474	0.102056		0.344344	0.086951	0.259049	0.0825501	0.0813462	-0.0342515	0.135914	0.16912	0.182543	0.0109181	-0.0057404	-0.0462721	0.249384	0.572782	-0.27181	0.160028
	0.343343	117.324	146.51	0.0446474	0.115651						0.436387	0.0446474	0.115651		0.343343	0.115651		0.130073	0.101229		0.343343	0.091072	0.263282	0.0823061	0.0836326	-0.0372497	0.130777	0.163118	0.17091	0.012358	-0.00376125	-0.0468219	0.24609	0.569218	-0.271104	0.179986
	0.342342	116.982	146.083	0.0443321	0.116561						0.435115	0.0443321	0.116561		0.342342	0.116561		0.132803	0.100318		0.342342	0.0970131	0.265122	0.0826206	0.0864571	-0.0385229	0.128397	0.15991	0.168531	0.0121607	0.00101867	-0.0466731	0.245214	0.552774	-0.266929	0.187619
	0.341341	116.64	145.655	0.0441277	0.118623						0.433842	0.0441277	0.118623		0.341341	0.118623		0.136508	0.100739		0.341341	0.10353	0.268915	0.0839131	0.089673	-0.0391942	0.129032	0.158691	0.168561	0.0126707	0.00735819	-0.046682	0.246362	0.536988	-0.258506	0.192846
	0.34034	116.298	145.228	0.0439669	0.120536						0.43257	0.0439669	0.120536		0.34034	0.120536		0.138917	0.102155		0.34034	0.108166	0.270667	0.0854905	0.0913464	-0.0366667	0.13073	0.16219	0.174524	0.0131996	0.0125384	-0.0491504	0.245154	0.52907	-0.252144	0.19426
	0.339339	115.956	144.801	0.0437994	0.122424						0.431298	0.0437994	0.122424		0.339339	0.122424		0.141034	0.103814		0.339339	0.112212	0.271443	0.0877367	0.0927454	-0.0325105	0.134938	0.168462	0.183848	0.00573903	0.0182553	-0.0489325	0.243885	0.52128	-0.244077	0.191062
	0.338338	115.614	144.374	0.0436274	0.124333						0.430026	0.0436274	0.124333		0.338338	0.124333		0.143228	0.105437		0.338338	0.113939	0.27333	0.0923759	0.0932673	-0.0297375	0.137647	0.175216	0.193194	-0.000945746	0.0189588	-0.0481309	0.243574	0.524625	-0.237192	0.182604
	0.337337	115.272	143.947	0.04357	0.126233						0.428753	0.04357	0.126233		0.337337	0.126233		0.144655	0.107811		0.337337	0.110663	0.276974	0.0964193	0.0945611	-0.0253507	0.14046	0.185715	0.193964	-0.00691093	0.0166831	-0.0451767	0.247692	0.537592	-0.234968	0.176222
	0.336336	114.93	143.52	0.0431391	0.127887						0.427481	0.0431391	0.127887		0.336336	0.127887		0.144745	0.111029		0.336336	0.106045	0.27927	0.0980195	0.095647	-0.0208804	0.143464	0.193563	0.194095	-0.0124165	0.0164373	-0.0409749	0.251688	0.562483	-0.237292	0.171149
	0.335335	114.588	143.093	0.042714	0.129257						0.426209	0.042714	0.129257		0.335335	0.129257		0.145323	0.113191		0.335335	0.10442	0.282736	0.100576	0.0935619	-0.0185324	0.145521	0.198427	0.192848	-0.0125532	0.0147837	-0.0446465	0.254693	0.580346	-0.240857	0.175071
	0.334334	114.246	142.665	0.0425077	0.1309						0.424936	0.0425077	0.1309		0.334334	0.1309		0.146692	0.115108		0.334334	0.107947	0.284324	0.103275	0.0912197	-0.0177028	0.148731	0.20008	0.195399	-0.00692355	0.0156266	-0.0496209	0.25647	0.590568	-0.249731	0.183296
	0.333333	113.903	142.238	0.0423291	0.131872						0.423664	0.0423291	0.131872		0.333333	0.131872		0.147806	0.115938		0.333333	0.112877	0.283845	0.104639	0.0898652	-0.0177364	0.150499	0.19898	0.198037	-0.00418584	0.0190664	-0.054633	0.25987	0.596853	-0.259633	0.1882
	0.332332	113.561	141.811	0.0420557	0.131472						0.422392	0.0420557	0.131472		0.332332	0.131472		0.149064	0.11388		0.332332	0.120903	0.282571	0.106833	0.085948	-0.0200682	0.150716	0.193225	0.197696	-0.00162974	0.0246207	-0.0619013	0.254499	0.592949	-0.270009	0.192581
	0.331331	113.219	141.384	0.0416179	0.131428						0.42112	0.0416179	0.131428		0.331331	0.131428		0.152072	0.110784		0.331331	0.138755	0.274622	0.111348	0.0835648	-0.0224772	0.15114	0.186643	0.196585	-0.000114133	0.0285502	-0.0670377	0.251847	0.573006	-0.279207	0.199684
	0.33033	112.877	140.957	0.0410751	0.131681						0.419847	0.0410751	0.131681		0.33033	0.13168		0.155435	0.107926		0.33033	0.157668	0.266368	0.114824	0.0828794	-0.0246859	0.147453	0.181585	0.19355	0.00015847	0.0314667	-0.0704779	0.252023	0.556991	-0.285618	0.204738
	0.329329	112.535	140.53	0.0402348	0.130817						0.418575	0.0402348	0.130817		0.329329	0.130817		0.156108	0.105526		0.329329	0.166314	0.259428	0.117312	0.081377	-0.0253873	0.138754	0.179314	0.190223	-0.00109089	0.032476	-0.0719417	0.252552	0.550147	-0.291418	0.207156
	0.328328	112.193	140.102	0.0395179	0.130969						0.417303	0.0395179	0.130969		0.328328	0.130969		0.156789	0.105148		0.328328	0.173211	0.255006	0.119001	0.0799378	-0.0230495	0.130723	0.178782	0.183432	0.0020121	0.0322074	-0.0715788	0.254979	0.53875	-0.295038	0.225412
	0.327327	111.851	139.675	0.0389667	0.131272						0.416031	0.0389667	0.131272		0.327327	0.131272		0.155377	0.107167		0.327327	0.174084	0.248078	0.120765	0.0785814	-0.0179278	0.124747	0.181132	0.179168	0.00405628	0.030816	-0.0719384	0.264919	0.534458	-0.2951	0.244503
	0.326326	111.509	139.248	0.0384989	0.130034						0.414758	0.0384989	0.130034		0.326326	0.130034		0.150278	0.10979		0.326326	0.156424	0.245348	0.123355	0.0759825	-0.00855351	0.121793	0.183239	0.178311	0.00923748	0.0274385	-0.07041	0.277055	0.534623	-0.294746	0.249704
	0.325325	111.167	138.821	0.0380463	0.128581						0.413486	0.0380463	0.128581		0.325325	0.128581		0.14574	0.111421		0.325325	0.139797	0.243	0.125204	0.0749617	0.000736293	0.12799	0.186858	0.176243	0.0139402	0.0201793	-0.0682109	0.288078	0.539644	-0.292266	0.232442
	0.324324	110.825	138.394	0.0374322	0.127579						0.412214	0.0374322	0.127579		0.324324	0.127579		0.14157	0.113588		0.324324	0.12631	0.240903	0.125524	0.0735417	0.00801541	0.13546	0.192779	0.172211	0.0200523	0.0144141	-0.0649422	0.296317	0.547676	-0.286974	0.214454
	0.323323	110.483	137.967	0.0371297	0.125954						0.410942	0.0371297	0.125954		0.323323	0.125954		0.135885	0.116023		0.323323	0.112552	0.23803	0.12437	0.0685872	0.0137908	0.135415	0.200073	0.16766	0.0236846	0.00778125	-0.0601701	0.302332	0.562986	-0.284226	0.206924
	0.322322	110.141	137.54	0.0371518	0.124972						0.409669	0.0371518	0.124972		0.322322	0.124972		0.131158	0.118785		0.322322	0.0990963	0.235756	0.124793	0.0649873	0.0179217	0.136889	0.206736	0.158239	0.0290435	0.00219379	-0.0581075	0.308576	0.580452	-0.279585	0.204278
	0.321321	109.799	137.113	0.0374075	0.124798						0.408397	0.0374075	0.124798		0.321321	0.124798		0.128516	0.12108		0.321321	0.0921911	0.235124	0.125066	0.0616848	0.0181342	0.135465	0.21187	0.147281	0.0322404	0.000837591	-0.05992	0.311668	0.604361	-0.273309	0.203252
	0.32032	109.457	136.685	0.0376536	0.125577						0.407125	0.0376536	0.125577		0.32032	0.125577		0.126574	0.12458		0.32032	0.0866906	0.235582	0.12616	0.0578617	0.0162315	0.128885	0.214049	0.14102	0.0366888	0.00180126	-0.0618157	0.31578	0.637794	-0.269005	0.208946
	0.319319	109.115	136.258	0.0382269	0.127113						0.405852	0.0382269	0.127113		0.319319	0.127113		0.126323	0.127904		0.319319	0.085573	0.237516	0.126269	0.055934	0.0134843	0.125022	0.21458	0.138278	0.0392699	0.00200325	-0.0629323	0.315323	0.66531	-0.262415	0.219017
	0.318318	108.773	135.831	0.0389335	0.127935						0.40458	0.0389335	0.127935		0.318318	0.127935		0.126234	0.129637		0.318318	0.0850976	0.239732	0.125781	0.0543239	0.0104551	0.123901	0.214537	0.136837	0.0405155	0.0020014	-0.0646753	0.311096	0.680748	-0.261248	0.231842
	0.317317	108.431	135.404	0.0396887	0.128676						0.403308	0.0396887	0.128676		0.317317	0.128676		0.127254	0.130097		0.317317	0.0840361	0.245661	0.126582	0.0527363	0.00720921	0.122788	0.214003	0.139114	0.0365914	0.00226049	-0.0657864	0.306861	0.688852	-0.261946	0.241124
	0.316316	108.089	134.977	0.0403591	0.129585						0.402036	0.0403591	0.129585		0.316316	0.129585		0.129837	0.129332		0.316316	0.0849242	0.253177	0.127722	0.0535259	0.000502822	0.12247	0.212458	0.14347	0.0263977	-0.000877737	-0.0672873	0.30251	0.695959	-0.263132	0.250183
	0.315315	107.747	134.55	0.0408516	0.129609						0.400763	0.0408516	0.129609		0.315315	0.129609		0.130679	0.128539		0.315315	0.0830413	0.260164	0.126654	0.0528585	-0.00433836	0.126262	0.214082	0.145774	0.0176448	-0.00312198	-0.0709355	0.30024	0.695563	-0.266579	0.259337
	0.314314	107.404	134.123	0.0413557	0.129915						0.399491	0.0413557	0.129915		0.314314	0.129915		0.131829	0.128001		0.314314	0.0806983	0.266942	0.127197	0.0524805	-0.00745235	0.13036	0.213577	0.1483	0.0149731	-0.00274939	-0.075345	0.301755	0.692076	-0.271159	0.263671
	0.313313	107.062	133.695	0.0416142	0.129766						0.398219	0.0416142	0.129766		0.313313	0.129766		0.133196	0.126336		0.313313	0.0788383	0.271848	0.129468	0.0526297	-0.00756531	0.135354	0.212175	0.147093	0.0135976	-0.00291635	-0.0787658	0.299876	0.679484	-0.272945	0.264304
	0.312312	106.72	133.268	0.0416331	0.128308						0.396947	0.0416331	0.128308		0.312312	0.128308		0.133188	0.123429		0.312312	0.0759036	0.271428	0.133122	0.0522962	-0.00620691	0.137475	0.211568	0.142298	0.0160975	-0.00336484	-0.0842137	0.297311	0.657815	-0.276866	0.265806
	0.311311	106.378	132.841	0.0414932	0.127441						0.395674	0.0414932	0.127441		0.311311	0.127441		0.133467	0.121414		0.311311	0.0726265	0.26911	0.137892	0.0542411	-0.00358149	0.137485	0.209092	0.137875	0.0206445	-0.000966814	-0.0874506	0.298313	0.638085	-0.279383	0.265445
	0.31031	106.036	132.414	0.0413523	0.126319						0.394402	0.0413523	0.126319		0.31031	0.126318		0.133783	0.118854		0.31031	0.0712877	0.266196	0.139906	0.0577431	-0.0026288	0.13788	0.205031	0.134828	0.0248818	0.00172328	-0.088688	0.300378	0.620084	-0.287771	0.261674
	0.309309	105.694	131.987	0.0411411	0.126602						0.39313	0.0411411	0.126602		0.309309	0.126602		0.134333	0.118872		0.309309	0.0719991	0.26263	0.140103	0.0625992	-0.00191314	0.140004	0.204764	0.12728	0.0301934	0.005635	-0.0891641	0.305138	0.618885	-0.296024	0.26279
	0.308308	105.352	131.56	0.0408343	0.128525						0.391858	0.0408343	0.128525		0.308308	0.128525		0.135826	0.121224		0.308308	0.0777498	0.257826	0.139425	0.0683016	-0.000892505	0.143874	0.202129	0.120209	0.037281	0.00729573	-0.0870403	0.314833	0.632628	-0.30084	0.263985
	0.307307	105.01	131.132	0.0404125	0.130144						0.390585	0.0404125	0.130144		0.307307	0.130144		0.137881	0.122407		0.307307	0.0843667	0.253922	0.139242	0.0739925	-0.000323045	0.151307	0.199874	0.110232	0.0428543	0.00501483	-0.0808281	0.319281	0.640235	-0.303195	0.262023
	0.306306	104.668	130.705	0.0403303	0.131084						0.389313	0.0403303	0.131084		0.306306	0.131084		0.139107	0.123061		0.306306	0.0892506	0.249187	0.140734	0.0772547	0.00147934	0.158495	0.197925	0.097747	0.043975	0.00182292	-0.076088	0.326296	0.645184	-0.305163	0.262001
	0.305305	104.326	130.278	0.0404932	0.13256						0.388041	0.0404932	0.13256		0.305305	0.13256		0.141245	0.123874		0.305305	0.0941271	0.24717	0.145268	0.0784154	0.00441226	0.167795	0.194993	0.0889814	0.0453694	-0.0016922	-0.0708791	0.325911	0.649702	-0.30468	0.262705
	0.304304	103.984	129.851	0.040739	0.133787						0.386769	0.040739	0.133787		0.304304	0.133787		0.142534	0.125039		0.304304	0.0942888	0.246752	0.151381	0.0777146	0.00928872	0.174297	0.193327	0.0847824	0.0436547	-0.00259721	-0.0634908	0.321654	0.662546	-0.303632	0.255604
	0.303303	103.642	129.424	0.0407261	0.134999						0.385496	0.0407261	0.134999		0.303303	0.134999		0.144257	0.125741		0.303303	0.0904767	0.249346	0.15977	0.077434	0.0112674	0.179772	0.19361	0.0848109	0.0405675	-0.00119836	-0.0593656	0.315279	0.670812	-0.301205	0.248805
	0.302302	103.3	128.997	0.0408154	0.136809						0.384224	0.0408154	0.136809		0.302302	0.136809		0.147161	0.126456		0.302302	0.0856822	0.257008	0.170063	0.0758925	0.0134453	0.183277	0.194438	0.0891061	0.0360657	-0.000255807	-0.0581207	0.311359	0.672943	-0.297033	0.245792
	0.301301	102.958	128.57	0.0406995	0.138909						0.382952	0.0406995	0.138909		0.301301	0.138909		0.150658	0.127159		0.301301	0.0800994	0.267178	0.178373	0.0769804	0.0165512	0.180833	0.194934	0.0921534	0.0277106	0.00147528	-0.0573206	0.30698	0.686003	-0.291622	0.241056
	0.3003	102.616	128.143	0.0403867	0.14106						0.381679	0.0403867	0.14106		0.3003	0.14106		0.153918	0.128202		0.3003	0.0754863	0.275602	0.184887	0.0796981	0.0201144	0.181005	0.196872	0.0959317	0.0166534	0.00444423	-0.0592343	0.306522	0.696098	-0.28703	0.238842
	0.299299	102.274	127.715	0.040098	0.144226						0.380407	0.040098	0.144226		0.299299	0.144226		0.158728	0.129724		0.299299	0.0762471	0.28411	0.191037	0.0835164	0.021076	0.181529	0.200589	0.100446	0.0095715	0.00900427	-0.065396	0.307861	0.702221	-0.281375	0.241435
	0.298298	101.932	127.288	0.0398327	0.146343						0.379135	0.0398327	0.146343		0.298298	0.146343		0.162535	0.130151		0.298298	0.078261	0.289472	0.195335	0.0870719	0.0257052	0.180297	0.204799	0.105408	0.00244903	0.0133858	-0.0711825	0.310528	0.692578	-0.276179	0.243869
	0.297297	101.59	126.861	0.0394255	0.146836						0.377863	0.0394255	0.146836		0.297297	0.146836		0.164847	0.128826		0.297297	0.0792775	0.289472	0.199882	0.0907557	0.032299	0.179205	0.208983	0.106339	-0.00197268	0.0141602	-0.0743146	0.313362	0.663856	-0.272508	0.247677
	0.296296	101.248	126.434	0.0391531	0.146139						0.37659	0.0391531	0.146139		0.296296	0.146139		0.164715	0.127563		0.296296	0.0801992	0.287525	0.19871	0.0924253	0.0398199	0.173046	0.211977	0.101667	-0.00268469	0.0142275	-0.0771643	0.315841	0.639938	-0.269031	0.255554
	0.295295	100.906	126.007	0.0391698	0.144254						0.375318	0.0391698	0.144254		0.295295	0.144254		0.162322	0.126186		0.295295	0.0808343	0.284227	0.191993	0.0922346	0.0457531	0.167652	0.209689	0.0957719	-0.00113525	0.0146657	-0.0789408	0.319058	0.620903	-0.264413	0.259048
	0.294294	100.563	125.58	0.0393764	0.142126						0.374046	0.0393764	0.142126		0.294294	0.142126		0.159148	0.125104		0.294294	0.0802342	0.277688	0.189071	0.0895988	0.047576	0.16906	0.20457	0.0881958	0.00365636	0.0126247	-0.0770805	0.319396	0.608731	-0.261599	0.261009
	0.293293	100.221	125.153	0.03966	0.141071						0.372773	0.03966	0.141071		0.293293	0.141071		0.1563	0.125843		0.293293	0.0794913	0.27242	0.186455	0.0868352	0.0477323	0.176992	0.196653	0.0840747	0.0118355	0.0101349	-0.0757324	0.318894	0.611936	-0.260842	0.262592
	0.292292	99.8793	124.725	0.039642	0.13989						0.371501	0.039642	0.13989		0.292292	0.13989		0.153217	0.126563		0.292292	0.0804252	0.267116	0.181213	0.0841152	0.0468777	0.191229	0.190662	0.0836481	0.0165154	0.00589514	-0.0741284	0.317734	0.617358	-0.263457	0.259859
	0.291291	99.5373	124.298	0.0398049	0.139522						0.370229	0.0398049	0.139522		0.291291	0.139522		0.15065	0.128394		0.291291	0.0828976	0.260109	0.177718	0.0818748	0.0424287	0.211904	0.189617	0.0872023	0.0230895	0.00106538	-0.0729356	0.315214	0.625545	-0.266226	0.255427
	0.29029	99.1952	123.871	0.0400616	0.139424						0.368957	0.0400616	0.139424		0.29029	0.139424		0.14861	0.130239		0.29029	0.0864174	0.251921	0.177198	0.078903	0.0371136	0.230205	0.190844	0.0944654	0.0324196	-0.00165037	-0.0741154	0.30887	0.631726	-0.268923	0.251672
	0.289289	98.8532	123.444	0.0404688	0.139125						0.367685	0.0404688	0.139125		0.289289	0.139125		0.147371	0.130878		0.289289	0.0897927	0.246473	0.177737	0.0754815	0.0338305	0.24434	0.190001	0.0995489	0.0357939	-0.00181153	-0.0764175	0.301586	0.636368	-0.269247	0.245666
	0.288288	98.5111	123.017	0.0407063	0.140499						0.366412	0.0407063	0.140499		0.288288	0.140499		0.148167	0.132832		0.288288	0.0944362	0.243155	0.182511	0.0725645	0.0289597	0.254758	0.190297	0.10259	0.0407271	0.00360762	-0.077735	0.289483	0.652747	-0.267525	0.243246
	0.287287	98.1691	122.59	0.0411546	0.143248						0.36514	0.0411546	0.143248		0.287287	0.143248		0.151275	0.13522		0.287287	0.100024	0.24566	0.188489	0.0709279	0.022432	0.258561	0.194787	0.10576	0.0464002	0.00997946	-0.0782462	0.280074	0.669536	-0.265051	0.24319
	0.286286	97.827	122.163	0.0416738	0.145403						0.363868	0.0416738	0.145403		0.286286	0.145403		0.155291	0.135514		0.286286	0.106279	0.25189	0.193244	0.0697526	0.0178535	0.253543	0.199792	0.105924	0.0469098	0.0169454	-0.0798228	0.274529	0.677681	-0.265867	0.243169
	0.285285	97.485	121.735	0.0421942	0.147139						0.362595	0.0421942	0.147139		0.285285	0.147139		0.158958	0.13532		0.285285	0.110946	0.261404	0.194675	0.0688071	0.0143208	0.248282	0.205687	0.104809	0.0432777	0.0220469	-0.0794528	0.270301	0.677265	-0.265838	0.247823
	0.284284	97.1429	121.308	0.0425101	0.147791						0.361323	0.0425101	0.147791		0.284284	0.147791		0.162028	0.133555		0.284284	0.113287	0.271126	0.193847	0.0698502	0.0109596	0.241496	0.211072	0.106424	0.0361286	0.0238773	-0.0787083	0.264366	0.66649	-0.266307	0.253302
	0.283283	96.8009	120.881	0.0426423	0.147828						0.360051	0.0426423	0.147828		0.283283	0.147828		0.164139	0.131518		0.283283	0.115354	0.280962	0.189336	0.0709047	0.0110643	0.233674	0.212975	0.108215	0.0300203	0.0243027	-0.0792865	0.262075	0.655113	-0.266565	0.255107
	0.282282	96.4588	120.454	0.0426992	0.147023						0.358779	0.0426992	0.147023		0.282282	0.147023		0.163633	0.130413		0.282282	0.11383	0.288918	0.182603	0.0691798	0.0121846	0.233687	0.215839	0.10694	0.0228256	0.0214677	-0.0804039	0.264627	0.649724	-0.264415	0.252063
	0.281281	96.1168	120.027	0.0426355	0.145789						0.357506	0.0426355	0.145789		0.281281	0.145789		0.161614	0.129964		0.281281	0.110492	0.294178	0.174588	0.0671961	0.0119361	0.233641	0.218194	0.096037	0.0192065	0.015775	-0.0782514	0.269127	0.656029	-0.260649	0.248559
	0.28028	95.7747	119.6	0.0424888	0.145269						0.356234	0.0424888	0.145269		0.28028	0.145269		0.160562	0.129977		0.28028	0.105792	0.299076	0.171355	0.0660259	0.0131197	0.232686	0.220292	0.0809608	0.0181376	0.0108812	-0.0756897	0.27812	0.673625	-0.259601	0.237213
	0.279279	95.4327	119.173	0.042523	0.145038						0.354962	0.042523	0.145038		0.279279	0.145038		0.159155	0.130922		0.279279	0.101594	0.304611	0.16876	0.0616552	0.0169688	0.239893	0.222319	0.0698252	0.0178448	0.00497868	-0.0722068	0.286749	0.692455	-0.258736	0.220048
	0.278278	95.0906	118.745	0.0424571	0.144904						0.35369	0.0424571	0.144904		0.278278	0.144905		0.158532	0.131277		0.278278	0.1007	0.308077	0.169728	0.0556214	0.0207828	0.249752	0.224386	0.0595215	0.0177811	-0.00177086	-0.071656	0.292212	0.709832	-0.258708	0.201919
	0.277277	94.7485	118.318	0.0421589	0.144405						0.352417	0.0421589	0.144405		0.277277	0.144405		0.158347	0.130464		0.277277	0.0966657	0.310133	0.17455	0.0520406	0.0241738	0.259331	0.224865	0.0555356	0.0208591	-0.00672236	-0.0709141	0.285389	0.71681	-0.262819	0.188592
	0.276276	94.4065	117.891	0.0418063	0.143883						0.351145	0.0418063	0.143883		0.276276	0.143883		0.15844	0.129326		0.276276	0.0920752	0.313593	0.177925	0.0501676	0.0257425	0.263965	0.22491	0.0588837	0.0221933	-0.00939515	-0.0715678	0.27953	0.718667	-0.270014	0.179672
	0.275275	94.0644	117.464	0.0414513	0.142513						0.349873	0.0414513	0.142513		0.275275	0.142513		0.157769	0.127258		0.275275	0.0919555	0.315949	0.175159	0.0480115	0.0260787	0.268444	0.224427	0.0625323	0.023791	-0.0121342	-0.0731557	0.271448	0.710306	-0.274053	0.172149
	0.274274	93.7224	117.037	0.0410973	0.141815						0.3486	0.0410973	0.141815		0.274274	0.141815		0.157365	0.126265		0.274274	0.0940448	0.31736	0.171164	0.0468918	0.0236776	0.270076	0.224999	0.066887	0.0263591	-0.0142516	-0.0749696	0.266936	0.698845	-0.274119	0.174477
	0.273273	93.3803	116.61	0.0406217	0.141221						0.347328	0.0406217	0.141221		0.273273	0.141221		0.157833	0.124608		0.273273	0.0963301	0.320025	0.166674	0.0483031	0.0157634	0.26771	0.226612	0.0712736	0.025946	-0.0132562	-0.0758625	0.262972	0.683312	-0.273729	0.179947
	0.272272	93.0383	116.183	0.0404179	0.140485						0.346056	0.0404179	0.140485		0.272272	0.140485		0.158204	0.122767		0.272272	0.0973834	0.32271	0.163874	0.048847	0.00636172	0.267876	0.227555	0.076402	0.0243312	-0.0101962	-0.0781378	0.262662	0.668745	-0.274703	0.179543
	0.271271	92.6962	115.755	0.0404015	0.139525						0.344784	0.0404015	0.139525		0.271271	0.139525		0.158197	0.120854		0.271271	0.0963798	0.325349	0.161913	0.0491454	-0.00293516	0.267611	0.230889	0.0807045	0.0215738	-0.00704622	-0.0807381	0.267672	0.648552	-0.275648	0.178754
	0.27027	92.3542	115.328	0.0404839	0.139084						0.343512	0.0404839	0.139084		0.27027	0.139084		0.158164	0.120004		0.27027	0.0931786	0.328215	0.161283	0.049979	-0.010533	0.261629	0.23631	0.0809955	0.019509	-0.00438556	-0.083252	0.282003	0.628477	-0.27432	0.183611
	0.269269	92.0121	114.901	0.040403	0.138543						0.342239	0.040403	0.138543		0.269269	0.138543		0.158054	0.119033		0.269269	0.0900902	0.330513	0.160569	0.0510429	-0.0164095	0.250138	0.245	0.0820045	0.0168124	-0.00656979	-0.0848375	0.290741	0.617722	-0.270185	0.184943
	0.268268	91.6701	114.474	0.0403119	0.138794						0.340967	0.0403119	0.138794		0.268268	0.138794		0.158896	0.118691		0.268268	0.0891588	0.332597	0.160805	0.0530235	-0.0206922	0.231048	0.254486	0.0853944	0.0156217	-0.00656164	-0.0860279	0.297222	0.616387	-0.266774	0.185503
	0.267267	91.328	114.047	0.0403965	0.139753						0.339695	0.0403965	0.139753		0.267267	0.139753		0.159593	0.119913		0.267267	0.0886837	0.33527	0.157711	0.0567077	-0.0226997	0.215374	0.258943	0.0890983	0.0159598	-0.004992	-0.0879288	0.301002	0.628743	-0.262899	0.188442
	0.266266	90.986	113.62	0.040908	0.140973						0.338422	0.040908	0.140973		0.266266	0.140972		0.160322	0.121623		0.266266	0.0892801	0.336594	0.156634	0.0587815	-0.026221	0.200707	0.264752	0.0905472	0.0237809	-0.00303136	-0.0874943	0.301099	0.643028	-0.25833	0.189013
	0.265265	90.6439	113.193	0.0414149	0.141301						0.33715	0.0414149	0.141301		0.265265	0.141301		0.161216	0.121385		0.265265	0.0892162	0.336775	0.157074	0.0617995	-0.0305722	0.192304	0.264119	0.0915383	0.0328586	-0.00472299	-0.0878376	0.300707	0.646613	-0.253317	0.18355
	0.264264	90.3019	112.765	0.0418746	0.141315						0.335878	0.0418746	0.141315		0.264264	0.141315		0.161708	0.120922		0.264264	0.0879308	0.338642	0.155872	0.0643888	-0.033554	0.189099	0.261816	0.0901762	0.037249	-0.00502281	-0.0871006	0.300752	0.643342	-0.248283	0.181667
	0.263263	89.9598	112.338	0.0424006	0.140671						0.334606	0.0424006	0.140671		0.263263	0.140671		0.161522	0.119819		0.263263	0.0870444	0.339654	0.153979	0.0654109	-0.0352026	0.188805	0.265087	0.0884394	0.037766	-0.00453799	-0.0850955	0.295157	0.629258	-0.243186	0.18152
	0.262262	89.6178	111.911	0.0433685	0.139672						0.333333	0.0433685	0.139672		0.262262	0.139672		0.161427	0.117917		0.262262	0.0870564	0.339045	0.154032	0.0655741	-0.03613	0.190366	0.263009	0.0833303	0.0334452	-0.00268956	-0.080278	0.285612	0.615288	-0.238388	0.183527
	0.261261	89.2757	111.484	0.044402	0.138746						0.332061	0.044402	0.138746		0.261261	0.138746		0.160478	0.117014		0.261261	0.0835312	0.339194	0.152451	0.0667383	-0.0339938	0.198391	0.25308	0.0821462	0.0250736	-0.00175112	-0.0758676	0.273392	0.611221	-0.235181	0.190646
	0.26026	88.9337	111.057	0.045361	0.137492						0.330789	0.045361	0.137492		0.26026	0.137492		0.157979	0.117006		0.26026	0.0774603	0.33867	0.148999	0.0667846	-0.0305379	0.209521	0.240858	0.0819324	0.0176896	-0.0018356	-0.071017	0.264475	0.604966	-0.232756	0.203771
	0.259259	88.5916	110.63	0.0462055	0.135874						0.329516	0.0462055	0.135874		0.259259	0.135874		0.155326	0.116423		0.259259	0.072098	0.335357	0.14523	0.0686184	-0.0274707	0.218802	0.226938	0.0808366	0.0116339	-0.0066953	-0.0689318	0.260024	0.604758	-0.233155	0.213909
	0.258258	88.2496	110.203	0.0468735	0.134996						0.328244	0.0468735	0.134996		0.258258	0.134996		0.152853	0.117139		0.258258	0.0692894	0.33267	0.141142	0.0683098	-0.0220484	0.220345	0.213544	0.0824534	0.00646533	-0.0138295	-0.0667965	0.266604	0.616441	-0.236082	0.221434
	0.257257	87.9075	109.775	0.0469276	0.134352						0.326972	0.0469276	0.134352		0.257257	0.134352		0.150564	0.11814		0.257257	0.0690436	0.329299	0.137291	0.0666233	-0.0168334	0.220211	0.204136	0.0878007	-0.000828564	-0.0210254	-0.0650004	0.279783	0.630142	-0.242397	0.223555
	0.256256	87.5654	109.348	0.0467502	0.133068						0.3257	0.0467502	0.133068		0.256256	0.133068		0.148174	0.117963		0.256256	0.0706464	0.321492	0.133658	0.0668984	-0.0102599	0.218045	0.199493	0.0888968	-0.00434493	-0.0278435	-0.063726	0.289449	0.636751	-0.253053	0.224185
	0.255255	87.2234	108.921	0.0463895	0.132698						0.324427	0.0463895	0.132698		0.255255	0.132698		0.14674	0.118656		0.255255	0.0727385	0.313102	0.133529	0.067591	-0.000756543	0.214916	0.191124	0.0952894	-0.00354899	-0.0331383	-0.0632479	0.296771	0.647029	-0.261972	0.222748
	0.254254	86.8813	108.494	0.0458142	0.132575						0.323155	0.0458142	0.132575		0.254254	0.132575		0.146647	0.118503		0.254254	0.0762098	0.304706	0.13742	0.0682503	0.00891708	0.212507	0.183921	0.0998926	-0.00124566	-0.0372389	-0.0610008	0.306904	0.640963	-0.266673	0.216585
	0.253253	86.5393	108.067	0.045295	0.131608						0.321883	0.045295	0.131608		0.253253	0.131608		0.146181	0.117035		0.253253	0.0771216	0.296549	0.140515	0.0705398	0.0196887	0.202868	0.177391	0.0967733	0.00371943	-0.0405153	-0.0587881	0.3176	0.630198	-0.272629	0.211076
	0.252252	86.1972	107.64	0.0449419	0.131433						0.320611	0.0449419	0.131433		0.252252	0.131433		0.14589	0.116977		0.252252	0.0773588	0.289834	0.142745	0.0736233	0.0317481	0.195718	0.167618	0.0932941	0.0107765	-0.044971	-0.0558859	0.321829	0.630449	-0.274914	0.211081
	0.251251	85.8552	107.213	0.0449674	0.131956						0.319338	0.0449674	0.131956		0.251251	0.131956		0.145606	0.118306		0.251251	0.0777093	0.283825	0.144624	0.0762677	0.040081	0.198163	0.160039	0.0934023	0.013241	-0.0456636	-0.0522965	0.320246	0.632431	-0.274885	0.216612
	0.25025	85.5131	106.785	0.0451094	0.13313						0.318066	0.0451094	0.13313		0.25025	0.13313		0.146134	0.120125		0.25025	0.0802976	0.278321	0.148874	0.0770441	0.0387207	0.20619	0.154647	0.0959518	0.0112099	-0.0456093	-0.0480133	0.316156	0.644291	-0.274514	0.222345
	0.249249	85.1711	106.358	0.0453023	0.134384						0.316794	0.0453023	0.134384		0.249249	0.134384		0.146473	0.122295		0.249249	0.0829778	0.274465	0.152484	0.0759642	0.0376474	0.214284	0.152193	0.0976333	0.00491203	-0.0424223	-0.0441747	0.310743	0.660616	-0.273345	0.227153
	0.248248	84.829	105.931	0.0456421	0.135429						0.315522	0.0456421	0.135429		0.248248	0.135429		0.147626	0.123233		0.248248	0.0854618	0.272861	0.156768	0.0754124	0.0338953	0.213107	0.156072	0.10037	-0.00370857	-0.0387135	-0.0411293	0.30314	0.673756	-0.273685	0.232457
	0.247247	84.487	105.504	0.0459779	0.136356						0.314249	0.0459779	0.136356		0.247247	0.136356		0.14988	0.122832		0.247247	0.0861609	0.274686	0.163052	0.0756194	0.0269405	0.210007	0.162897	0.105475	-0.0120364	-0.0370134	-0.0397355	0.290203	0.682021	-0.276163	0.238558
	0.246246	84.1449	105.077	0.0461576	0.1371						0.312977	0.0461576	0.1371		0.246246	0.137099		0.153483	0.120715		0.246246	0.0872562	0.278924	0.169386	0.0783683	0.0214314	0.207231	0.171999	0.105359	-0.0174583	-0.0360663	-0.0383347	0.27868	0.671362	-0.27769	0.241357
	0.245245	83.8029	104.65	0.0459378	0.136867						0.311705	0.0459378	0.136867		0.245245	0.136867		0.156015	0.117718		0.245245	0.0870774	0.282086	0.171795	0.0831027	0.0157351	0.197604	0.181918	0.103893	-0.0216761	-0.0316986	-0.0381854	0.269625	0.65324	-0.277312	0.241755
	0.244244	83.4608	104.223	0.045832	0.137391						0.310433	0.045832	0.137391		0.244244	0.137391		0.159139	0.115642		0.244244	0.0867139	0.286171	0.174357	0.0893154	0.010074	0.187664	0.189204	0.0997835	-0.0182044	-0.0284491	-0.0403733	0.2666	0.636871	-0.276868	0.245765
	0.243243	83.1188	103.796	0.0460325	0.137289						0.30916	0.0460325	0.137289		0.243243	0.137289		0.161058	0.11352		0.243243	0.0862181	0.287495	0.175522	0.0949953	0.00580847	0.183123	0.193486	0.0927129	-0.0111949	-0.0268791	-0.043183	0.264834	0.623334	-0.278078	0.244752
	0.242242	82.7767	103.368	0.0462324	0.137501						0.307888	0.0462324	0.137501		0.242242	0.137501		0.162152	0.112851		0.242242	0.0846103	0.286713	0.176618	0.100665	0.00181197	0.17558	0.19438	0.0895595	-0.00313306	-0.0285364	-0.0457097	0.273519	0.621414	-0.279847	0.242321
	0.241241	82.4347	102.941	0.0464116	0.13771						0.306616	0.0464116	0.13771		0.241241	0.13771		0.162057	0.113362		0.241241	0.0823636	0.284135	0.177115	0.104615	-7.81737e-05	0.173097	0.196896	0.0885904	0.00505892	-0.031234	-0.048197	0.281686	0.621341	-0.281752	0.24158
	0.24024	82.0926	102.514	0.0467574	0.140172						0.305343	0.0467574	0.140172		0.24024	0.140172		0.162935	0.117409		0.24024	0.0827059	0.28216	0.179364	0.107511	0.0016408	0.180116	0.197877	0.0945534	0.0134402	-0.0320331	-0.0486526	0.297079	0.632608	-0.282981	0.237853
	0.239239	81.7506	102.087	0.0471647	0.142406						0.304071	0.0471647	0.142406		0.239239	0.142406		0.16221	0.122602		0.239239	0.0835958	0.279259	0.182655	0.103329	0.002411	0.188254	0.197428	0.101213	0.0229139	-0.0321645	-0.0474222	0.319143	0.645083	-0.281948	0.233716
	0.238238	81.4085	101.66	0.0472983	0.144378						0.302799	0.0472983	0.144378		0.238238	0.144378		0.160713	0.128043		0.238238	0.084189	0.276829	0.183864	0.0979681	0.00245757	0.198222	0.197281	0.110751	0.0304627	-0.0324714	-0.0444621	0.343632	0.648188	-0.278936	0.233347
	0.237237	81.0665	101.233	0.0473899	0.145944						0.301527	0.0473899	0.145944		0.237237	0.145944		0.159702	0.132187		0.237237	0.0856715	0.276148	0.183463	0.0935243	0.00488154	0.208863	0.195458	0.122174	0.0326423	-0.0313146	-0.0394345	0.363563	0.640211	-0.27608	0.233094
	0.236236	80.7244	100.805	0.0477389	0.147616						0.300254	0.0477389	0.147616		0.236236	0.147616		0.159669	0.135562		0.236236	0.0882453	0.276663	0.186388	0.0873813	0.00461222	0.218267	0.195244	0.132926	0.0353985	-0.0304591	-0.036694	0.383879	0.631152	-0.273345	0.230203
	0.235235	80.3824	100.378	0.0481893	0.148744						0.298982	0.0481893	0.148744		0.235235	0.148744		0.159346	0.138142		0.235235	0.0901302	0.277956	0.187576	0.0817242	0.00339852	0.230772	0.197434	0.14695	0.0371787	-0.03263	-0.0389447	0.393202	0.62089	-0.268544	0.229851
	0.234234	80.0403	99.9512	0.0484665	0.150208						0.29771	0.0484665	0.150208		0.234234	0.150208		0.159104	0.141312		0.234234	0.0913657	0.279691	0.186092	0.0792688	0.00481311	0.246802	0.202802	0.158865	0.0353317	-0.029891	-0.0430121	0.396753	0.617156	-0.261257	0.22607
	0.233233	79.6982	99.524	0.048661	0.151476						0.296438	0.048661	0.151476		0.233233	0.151476		0.159336	0.143615		0.233233	0.0933041	0.282559	0.186878	0.0746041	0.00623799	0.253696	0.209424	0.164969	0.0353752	-0.0249496	-0.0503847	0.39735	0.622259	-0.255722	0.221507
	0.232232	79.3562	99.0969	0.0488084	0.152345						0.295165	0.0488084	0.152345		0.232232	0.152345		0.160181	0.14451		0.232232	0.098693	0.283593	0.188404	0.0700329	0.00510408	0.261154	0.212247	0.170781	0.0329261	-0.020857	-0.0594165	0.394563	0.623398	-0.252788	0.222499
	0.231231	79.0141	98.6698	0.0487947	0.152476						0.293893	0.0487947	0.152476		0.231231	0.152477		0.161897	0.143056		0.231231	0.107034	0.282464	0.190528	0.0675629	0.0046199	0.262369	0.211876	0.168362	0.0289923	-0.0166606	-0.064402	0.388591	0.609672	-0.249765	0.229958
	0.23023	78.6721	98.2426	0.0485694	0.151882						0.292621	0.0485694	0.151882		0.23023	0.151882		0.162997	0.140768		0.23023	0.113928	0.280907	0.191343	0.0658099	-0.000481376	0.261587	0.209904	0.165621	0.0256624	-0.0131263	-0.0665332	0.382527	0.591874	-0.245505	0.236912
	0.229229	78.33	97.8155	0.0483127	0.149941						0.291349	0.0483127	0.149941		0.229229	0.149941		0.164263	0.135618		0.229229	0.118964	0.28016	0.191606	0.0663239	-0.0105403	0.26301	0.200818	0.150832	0.0223745	-0.00984309	-0.0687823	0.374606	0.566637	-0.242068	0.244757
	0.228228	77.988	97.3883	0.0482271	0.147872						0.290076	0.0482271	0.147872		0.228228	0.147872		0.165429	0.130314		0.228228	0.123319	0.279108	0.190583	0.0687058	-0.0210249	0.26334	0.195157	0.132908	0.0177112	-0.00805526	-0.0703581	0.370226	0.544721	-0.242624	0.251458
	0.227227	77.6459	96.9612	0.0484554	0.146515						0.288804	0.0484554	0.146515		0.227227	0.146515		0.16632	0.12671		0.227227	0.123363	0.278523	0.19162	0.0717722	-0.0305784	0.259211	0.190571	0.12224	0.0175651	-0.00609125	-0.0701937	0.371698	0.533899	-0.246855	0.252344
	0.226226	77.3039	96.534	0.0488543	0.145422						0.287532	0.0488543	0.145422		0.226226	0.145421		0.167529	0.123314		0.226226	0.122565	0.279885	0.19375	0.073918	-0.0397219	0.258963	0.188737	0.114559	0.018749	-0.00330096	-0.0708365	0.370629	0.51916	-0.252824	0.252336
	0.225225	76.9618	96.1069	0.0493022	0.14545						0.28626	0.0493022	0.14545		0.225225	0.14545		0.169011	0.121889		0.225225	0.123153	0.282221	0.195475	0.0751934	-0.0446675	0.261533	0.189783	0.106303	0.022571	0.000678406	-0.0715588	0.370106	0.510047	-0.256431	0.252416
	0.224224	76.6198	95.6798	0.0499153	0.14602						0.284987	0.0499153	0.14602		0.224224	0.14602		0.170787	0.121253		0.224224	0.122562	0.284178	0.199803	0.076604	-0.0451755	0.269051	0.192749	0.103974	0.0248207	0.00272648	-0.0740308	0.367542	0.50103	-0.261785	0.252883
	0.223223	76.2777	95.2526	0.0504828	0.146222						0.283715	0.0504828	0.146222		0.223223	0.146222		0.172087	0.120358		0.223223	0.120484	0.286384	0.204343	0.0771357	-0.0443285	0.277993	0.192999	0.10586	0.0232089	0.00306058	-0.0756223	0.365076	0.490251	-0.269428	0.254865
	0.222222	75.9357	94.8255	0.05087	0.146185						0.282443	0.05087	0.146185		0.222222	0.146185		0.173389	0.118981		0.222222	0.123478	0.289998	0.20418	0.0759019	-0.0408156	0.277758	0.194654	0.111102	0.0210247	0.00181444	-0.0761056	0.358826	0.47993	-0.275114	0.255716
	0.221221	75.5936	94.3983	0.0512492	0.145522						0.28117	0.0512492	0.145522		0.221221	0.145522		0.17373	0.117314		0.221221	0.125661	0.292374	0.201881	0.0750056	-0.0353479	0.267566	0.198971	0.114163	0.0204865	-0.00260982	-0.0755079	0.348236	0.472308	-0.275029	0.257216
	0.22022	75.2516	93.9712	0.0515057	0.144292						0.279898	0.0515057	0.144292		0.22022	0.144292		0.174486	0.114099		0.22022	0.126492	0.295468	0.203182	0.0728028	-0.0326552	0.253028	0.202493	0.117971	0.0220431	-0.00836689	-0.075604	0.334938	0.461629	-0.274418	0.254029
	0.219219	74.9095	93.5441	0.0516976	0.143046						0.278626	0.0516976	0.143046		0.219219	0.143046		0.174774	0.111317		0.219219	0.124246	0.301239	0.202866	0.0707443	-0.0277832	0.235671	0.206638	0.104069	0.0256051	-0.0112934	-0.0762756	0.327192	0.463096	-0.273177	0.25075
	0.218218	74.5674	93.1169	0.0520117	0.142895						0.277354	0.0520117	0.142895		0.218218	0.142895		0.175337	0.110453		0.218218	0.122427	0.306983	0.203213	0.0687256	-0.0220712	0.218153	0.211722	0.0877395	0.033261	-0.0107236	-0.0765881	0.323715	0.472982	-0.272381	0.249178
	0.217217	74.2254	92.6898	0.0523866	0.141789						0.276081	0.0523866	0.141789		0.217217	0.141789		0.174534	0.109044		0.217217	0.116023	0.310427	0.204228	0.0674578	-0.01886	0.204192	0.215213	0.0762923	0.0385893	-0.0102775	-0.076506	0.32216	0.475	-0.270965	0.244643
	0.216216	73.8833	92.2626	0.0527867	0.140994						0.274809	0.0527867	0.140994		0.216216	0.140994		0.173158	0.10883		0.216216	0.110207	0.313426	0.202538	0.06646	-0.016867	0.191332	0.217971	0.0729644	0.0382725	-0.00811608	-0.0761112	0.322222	0.480589	-0.269345	0.244221
	0.215215	73.5413	91.8355	0.0529334	0.140679						0.273537	0.0529334	0.140679		0.215215	0.140678		0.171977	0.10938		0.215215	0.105183	0.314653	0.199533	0.0685375	-0.0132382	0.181125	0.221226	0.0758687	0.0340494	-0.0089043	-0.0758871	0.324069	0.485026	-0.268056	0.247903
	0.214214	73.1992	91.4083	0.0525416	0.140604						0.272265	0.0525416	0.140604		0.214214	0.140604		0.170159	0.11105		0.214214	0.100827	0.313353	0.196032	0.0704254	-0.0118818	0.174282	0.224155	0.0846215	0.0295334	-0.00978907	-0.0752013	0.323793	0.492171	-0.267731	0.257593
	0.213213	72.8572	90.9812	0.0521638	0.140612						0.270992	0.0521638	0.140612		0.213213	0.140612		0.168736	0.112488		0.213213	0.0961485	0.312459	0.193803	0.0725345	-0.0123207	0.174035	0.223441	0.0913251	0.0228478	-0.00951977	-0.0768243	0.321514	0.503081	-0.268328	0.268119
	0.212212	72.5151	90.5541	0.0519338	0.141023						0.26972	0.0519338	0.141023		0.212212	0.141023		0.168774	0.113271		0.212212	0.0964811	0.310613	0.193803	0.0741994	-0.0127431	0.17494	0.221126	0.0969341	0.0173766	-0.0122992	-0.0795542	0.319751	0.510237	-0.268598	0.278813
	0.211211	72.1731	90.1269	0.0518608	0.14131						0.268448	0.0518608	0.14131		0.211211	0.14131		0.168368	0.114252		0.211211	0.0971843	0.307109	0.193848	0.0753323	-0.0138892	0.178772	0.212911	0.103028	0.014594	-0.0141468	-0.0837464	0.319244	0.520034	-0.267701	0.287678
	0.21021	71.831	89.6998	0.051855	0.141828						0.267176	0.051855	0.141828		0.21021	0.141828		0.167739	0.115917		0.21021	0.0999055	0.306607	0.189468	0.0749758	-0.0157442	0.185581	0.204194	0.109459	0.0128111	-0.0126174	-0.0852834	0.32244	0.53018	-0.266651	0.290718
	0.209209	71.489	89.2726	0.0520716	0.1433						0.265903	0.0520716	0.1433		0.209209	0.143301		0.167895	0.118706		0.209209	0.103429	0.306919	0.185772	0.0754582	-0.0165267	0.19435	0.194592	0.128933	0.0119349	-0.00892031	-0.0871676	0.330282	0.532511	-0.265965	0.291748
	0.208208	71.1469	88.8455	0.052201	0.145403						0.264631	0.052201	0.145403		0.208208	0.145404		0.168582	0.122225		0.208208	0.107074	0.310895	0.180971	0.0753907	-0.0161332	0.20248	0.18296	0.148869	0.013139	-0.00232436	-0.0871883	0.344357	0.533269	-0.263256	0.288298
	0.207207	70.8049	88.4184	0.0520689	0.147136						0.263359	0.0520689	0.147136		0.207207	0.147136		0.169094	0.125179		0.207207	0.104479	0.317795	0.17662	0.0774812	-0.0129421	0.21269	0.17499	0.157466	0.0102782	0.00407839	-0.0864935	0.356142	0.540388	-0.258527	0.278896
	0.206206	70.4628	87.9912	0.0518171	0.148237						0.262087	0.0518171	0.148237		0.206206	0.148237		0.171409	0.125065		0.206206	0.104449	0.325945	0.17384	0.0814017	-0.00778571	0.222411	0.169823	0.16002	0.00777625	0.00643262	-0.0854693	0.355989	0.539542	-0.256261	0.263241
	0.205205	70.1208	87.5641	0.0513771	0.149768						0.260814	0.0513771	0.149768		0.205205	0.149768		0.174018	0.125518		0.205205	0.105701	0.332344	0.171438	0.0865878	-0.00268168	0.232289	0.16952	0.161744	0.00525721	0.00896763	-0.0859542	0.353339	0.541536	-0.254504	0.251185
	0.204204	69.7787	87.1369	0.0509335	0.151966						0.259542	0.0509335	0.151966		0.204204	0.151966		0.178245	0.125688		0.204204	0.110659	0.339801	0.170647	0.0918721	0.00189102	0.238298	0.171649	0.162158	0.00176677	0.00804346	-0.0868504	0.349111	0.54524	-0.251731	0.242989
	0.203203	69.4367	86.7098	0.0505835	0.152954						0.25827	0.0505835	0.152954		0.203203	0.152954		0.181197	0.124711		0.203203	0.116608	0.343054	0.171107	0.0940168	0.00725548	0.24172	0.176952	0.161067	-0.00168513	0.0072964	-0.0882937	0.340034	0.540913	-0.250949	0.237513
	0.202202	69.0946	86.2827	0.0503009	0.153338						0.256997	0.0503009	0.153338		0.202202	0.153338		0.183072	0.123605		0.202202	0.1209	0.344572	0.17147	0.0953454	0.0139599	0.240076	0.180945	0.163872	-0.00606784	0.00958798	-0.0876508	0.331262	0.535701	-0.254549	0.232517
	0.201201	68.7526	85.8555	0.0500585	0.153298						0.255725	0.0500585	0.153298		0.201201	0.153298		0.18357	0.123026		0.201201	0.124269	0.343719	0.173232	0.0930598	0.0176409	0.236909	0.180975	0.166096	-0.00978513	0.00998455	-0.0854052	0.330109	0.529733	-0.255619	0.232647
	0.2002	68.4105	85.4284	0.0499566	0.153092						0.254453	0.0499566	0.153092		0.2002	0.153092		0.18312	0.123063		0.2002	0.126877	0.341794	0.175669	0.0881425	0.0233283	0.229702	0.176948	0.16642	-0.0106195	0.00563474	-0.081371	0.329112	0.532463	-0.257338	0.239414
	0.199199	68.0684	85.0012	0.0497777	0.15413						0.253181	0.0497777	0.15413		0.199199	0.15413		0.183571	0.124688		0.199199	0.131394	0.339234	0.177101	0.0865557	0.0290729	0.226894	0.170832	0.170325	-0.00810632	0.00241826	-0.0755747	0.327503	0.538013	-0.257412	0.247607
	0.198198	67.7264	84.5741	0.0496748	0.1548						0.251908	0.0496748	0.1548		0.198198	0.1548		0.183603	0.125996		0.198198	0.134489	0.33661	0.177129	0.0861836	0.0354648	0.2224	0.160553	0.172972	-0.00230625	-0.00191504	-0.0703219	0.325582	0.547652	-0.254117	0.249998
	0.197197	67.3843	84.1469	0.0495109	0.155306						0.250636	0.0495109	0.155306		0.197197	0.155305		0.182963	0.127648		0.197197	0.134304	0.333519	0.178405	0.0856244	0.0361638	0.214837	0.148957	0.176225	0.00557987	-0.00551914	-0.0676773	0.324607	0.565319	-0.247855	0.253488
	0.196196	67.0423	83.7198	0.0493437	0.156223						0.249364	0.0493437	0.156223		0.196196	0.156223		0.1833	0.129146		0.196196	0.133698	0.33038	0.181134	0.0879873	0.0380767	0.207425	0.134086	0.182233	0.0117754	-0.0106093	-0.0669724	0.326691	0.585096	-0.243383	0.256185
	0.195195	66.7002	83.2927	0.0491603	0.156671						0.248092	0.0491603	0.156671		0.195195	0.156671		0.184005	0.129337		0.195195	0.135171	0.327577	0.183695	0.0895779	0.0364128	0.199733	0.120717	0.183091	0.0178159	-0.0167901	-0.0683948	0.332488	0.599162	-0.239961	0.258435
	0.194194	66.3582	82.8655	0.0492247	0.156341						0.246819	0.0492247	0.156341		0.194194	0.156341		0.183768	0.128914		0.194194	0.136284	0.324036	0.186852	0.0879008	0.0326754	0.19337	0.112277	0.185377	0.0208916	-0.0223296	-0.0707855	0.335033	0.609291	-0.23947	0.261724
	0.193193	66.0161	82.4384	0.04942	0.156151						0.245547	0.04942	0.156151		0.193193	0.156151		0.185082	0.12722		0.193193	0.141631	0.322069	0.190857	0.0857686	0.0274636	0.190282	0.104042	0.187373	0.0199732	-0.0276093	-0.0710914	0.334026	0.610712	-0.239732	0.263976
	0.192192	65.6741	82.0112	0.0494996	0.156503						0.244275	0.0494996	0.156503		0.192192	0.156503		0.186811	0.126195		0.192192	0.149986	0.320173	0.192771	0.0843149	0.0278897	0.188303	0.100996	0.191577	0.0133374	-0.0331649	-0.0706091	0.339213	0.604686	-0.239639	0.265558
	0.191191	65.332	81.5841	0.0495905	0.157343						0.243003	0.0495905	0.157343		0.191191	0.157343		0.188987	0.125699		0.191191	0.160678	0.319389	0.193484	0.0823968	0.0281823	0.186235	0.102191	0.197367	0.00324439	-0.037867	-0.0691107	0.340188	0.602138	-0.238154	0.268273
	0.19019	64.99	81.1569	0.0496016	0.157582						0.24173	0.0496016	0.157582		0.19019	0.157582		0.190813	0.12435		0.19019	0.169327	0.317884	0.195126	0.0809135	0.0243093	0.178846	0.104927	0.207903	-0.00927783	-0.0437148	-0.0675153	0.343205	0.600685	-0.241062	0.26955
	0.189189	64.6479	80.7298	0.0497007	0.158184						0.240458	0.0497007	0.158184		0.189189	0.158184		0.192878	0.12349		0.189189	0.175952	0.316696	0.199309	0.0795555	0.023124	0.174046	0.109016	0.215242	-0.0188935	-0.0486475	-0.0665217	0.353316	0.598069	-0.244366	0.264008
	0.188188	64.3059	80.3027	0.0497446	0.158516						0.239186	0.0497446	0.158516		0.188188	0.158516		0.194009	0.123023		0.188188	0.179211	0.314601	0.20313	0.0790958	0.0264922	0.17027	0.113113	0.220233	-0.0262868	-0.0519892	-0.0675071	0.367496	0.594107	-0.249381	0.256708
	0.187187	63.9638	79.8755	0.0498792	0.158238						0.237913	0.0498792	0.158238		0.187187	0.158238		0.195181	0.121296		0.187187	0.181725	0.312353	0.206709	0.0799353	0.0293074	0.166218	0.114849	0.222326	-0.0320235	-0.0530458	-0.0703785	0.378933	0.584315	-0.25412	0.247871
	0.186186	63.6218	79.4484	0.0501763	0.157548						0.236641	0.0501763	0.157548		0.186186	0.157548		0.195849	0.119247		0.186186	0.182586	0.310515	0.209322	0.0809748	0.0340172	0.158471	0.116994	0.217841	-0.0378728	-0.0540581	-0.0746536	0.3946	0.576504	-0.260416	0.240289
	0.185185	63.2797	79.0212	0.0503747	0.158637						0.235369	0.0503747	0.158637		0.185185	0.158637		0.1969	0.120373		0.185185	0.18692	0.308965	0.210624	0.0810926	0.0425455	0.154571	0.121117	0.21194	-0.0416111	-0.0528167	-0.0787867	0.415701	0.584878	-0.267375	0.233937
	0.184184	62.9377	78.5941	0.0507308	0.15983						0.234097	0.0507308	0.15983		0.184184	0.15983		0.197059	0.122601		0.184184	0.189526	0.307062	0.211723	0.0799249	0.0501586	0.158421	0.129213	0.208466	-0.0443555	-0.0517205	-0.0853183	0.432891	0.590554	-0.271107	0.231408
	0.183183	62.5956	78.1669	0.0511644	0.160881						0.232824	0.0511644	0.160881		0.183183	0.160881		0.196606	0.125156		0.183183	0.191396	0.303385	0.213413	0.0782287	0.0571238	0.16678	0.138245	0.207516	-0.0459003	-0.0552606	-0.0913654	0.44396	0.59062	-0.269424	0.234416
	0.182182	62.2536	77.7398	0.0514637	0.161444						0.231552	0.0514637	0.161444		0.182182	0.161444		0.195397	0.12749		0.182182	0.190122	0.30061	0.212501	0.078357	0.0638584	0.173081	0.146053	0.211408	-0.0450913	-0.0601609	-0.0967419	0.453376	0.585842	-0.267631	0.238395
	0.181181	61.9115	77.3127	0.0519224	0.161486						0.23028	0.0519224	0.161486		0.181181	0.161486		0.193795	0.129177		0.181181	0.187425	0.295525	0.211368	0.0808641	0.0677271	0.178593	0.149201	0.216948	-0.0411135	-0.0642265	-0.100576	0.461202	0.572442	-0.266222	0.246966
	0.18018	61.5695	76.8855	0.0524557	0.160463						0.229008	0.0524557	0.160463		0.18018	0.160463		0.191522	0.129404		0.18018	0.182991	0.290773	0.2099	0.0824221	0.0663828	0.183933	0.149187	0.219123	-0.0359843	-0.0690879	-0.101818	0.458693	0.564476	-0.263398	0.251933
	0.179179	61.2274	76.4584	0.0531319	0.158338						0.227735	0.0531319	0.158338		0.179179	0.158338		0.187497	0.129178		0.179179	0.178222	0.284741	0.205855	0.0811712	0.0626535	0.187708	0.146175	0.214577	-0.0291151	-0.0722615	-0.10146	0.453869	0.563362	-0.257983	0.253437
	0.178178	60.8854	76.0312	0.0536998	0.155776						0.226463	0.0536998	0.155776		0.178178	0.155776		0.183735	0.127818		0.178178	0.171714	0.279017	0.201758	0.0824493	0.0579452	0.189491	0.144703	0.207944	-0.0234546	-0.0725492	-0.0973358	0.446624	0.557827	-0.251437	0.246239
	0.177177	60.5433	75.6041	0.0540282	0.152959						0.225191	0.0540282	0.152959		0.177177	0.152959		0.178965	0.126953		0.177177	0.165584	0.273485	0.198823	0.0779677	0.0519444	0.192361	0.147234	0.196484	-0.0198183	-0.0753771	-0.0917075	0.433406	0.563755	-0.242395	0.240591
	0.176176	60.2012	75.177	0.0543155	0.150053						0.223919	0.0543155	0.150053		0.176176	0.150053		0.173828	0.126279		0.176176	0.158118	0.269656	0.195734	0.0718022	0.0427	0.193835	0.150239	0.189662	-0.0169679	-0.0799148	-0.0846641	0.422842	0.564507	-0.230708	0.237543
	0.175175	59.8592	74.7498	0.0545342	0.145582						0.222646	0.0545342	0.145582		0.175175	0.145582		0.16724	0.123924		0.175175	0.146848	0.265258	0.191563	0.0652932	0.0324631	0.190285	0.154272	0.18688	-0.0179573	-0.0837655	-0.0780834	0.410346	0.554239	-0.225016	0.239501
	0.174174	59.5171	74.3227	0.0545174	0.141112						0.221374	0.0545174	0.141112		0.174174	0.141111		0.160714	0.121509		0.174174	0.134243	0.263836	0.187287	0.057489	0.0205974	0.187453	0.159394	0.176926	-0.0222853	-0.0871261	-0.0731579	0.400153	0.552912	-0.225132	0.246865
	0.173173	59.1751	73.8955	0.0540538	0.136625						0.220102	0.0540538	0.136625		0.173173	0.136625		0.153602	0.119649		0.173173	0.120074	0.264938	0.182302	0.0470925	0.00950229	0.184018	0.162022	0.169505	-0.0222347	-0.0870833	-0.0694668	0.392211	0.557297	-0.226575	0.246938
	0.172172	58.833	73.4684	0.0534457	0.131675						0.21883	0.0534457	0.131675		0.172172	0.131675		0.147115	0.116235		0.172172	0.103192	0.265973	0.178153	0.0411425	-0.000484122	0.176925	0.164641	0.160029	-0.0225763	-0.0860116	-0.0669501	0.383587	0.560207	-0.235139	0.244363
	0.171171	58.491	73.0413	0.0530485	0.129521						0.217557	0.0530485	0.129521		0.171171	0.129521		0.143358	0.115684		0.171171	0.0896698	0.269287	0.178513	0.0359643	-0.00758542	0.174199	0.171115	0.147644	-0.0227734	-0.0848897	-0.0685196	0.380009	0.576084	-0.242903	0.250143
	0.17017	58.1489	72.6141	0.0525788	0.130274						0.216285	0.0525788	0.130274		0.17017	0.130274		0.142811	0.117736		0.17017	0.0843324	0.274087	0.179724	0.0331021	-0.0119528	0.177011	0.179174	0.138295	-0.0208459	-0.0847383	-0.0707532	0.379801	0.597712	-0.247711	0.259106
	0.169169	57.8069	72.187	0.0522174	0.130372						0.215013	0.0522174	0.130372		0.169169	0.130372		0.143207	0.117537		0.169169	0.0825454	0.277791	0.181457	0.0310346	-0.0122007	0.174841	0.183502	0.13187	-0.0225879	-0.0853717	-0.0753094	0.380913	0.597593	-0.249874	0.269527
	0.168168	57.4648	71.7598	0.0523139	0.132307						0.21374	0.0523139	0.132307		0.168168	0.132307		0.145501	0.119113		0.168168	0.0840276	0.282819	0.18454	0.0306183	-0.010533	0.171641	0.189854	0.126145	-0.0272916	-0.086014	-0.0802761	0.385491	0.606005	-0.248349	0.283571
	0.167167	57.1228	71.3327	0.0530428	0.134687						0.212468	0.0530428	0.134687		0.167167	0.134687		0.148775	0.1206		0.167167	0.0887712	0.286556	0.187726	0.0320457	-0.00975605	0.169604	0.193408	0.126069	-0.0314947	-0.0871784	-0.0828723	0.394279	0.597708	-0.244649	0.301481
	0.166166	56.7807	70.9055	0.0538676	0.137382						0.211196	0.0538676	0.137382		0.166166	0.137382		0.153928	0.120835		0.166166	0.0986197	0.289259	0.192464	0.035371	-0.006757	0.164406	0.193653	0.129611	-0.0364385	-0.0880536	-0.0822762	0.401552	0.579471	-0.242157	0.316173
	0.165165	56.4387	70.4784	0.0544744	0.140773						0.209924	0.0544744	0.140773		0.165165	0.140773		0.158613	0.122933		0.165165	0.108982	0.29026	0.196921	0.0382898	-0.00375996	0.159087	0.196001	0.13425	-0.0392146	-0.0858025	-0.0809801	0.407527	0.575829	-0.239963	0.329284
	0.164164	56.0966	70.0512	0.0549904	0.143707						0.208651	0.0549904	0.143707		0.164164	0.143707		0.162224	0.125189		0.164164	0.116192	0.29204	0.198617	0.0420488	-0.00405406	0.160206	0.194443	0.138194	-0.0397672	-0.083007	-0.0770707	0.414396	0.571621	-0.238146	0.340268
	0.163163	55.7546	69.6241	0.0554713	0.145067						0.207379	0.0554713	0.145067		0.163163	0.145067		0.163138	0.126996		0.163163	0.122196	0.28899	0.198999	0.0423672	-0.00474379	0.163421	0.191281	0.14036	-0.0408865	-0.0788097	-0.0720188	0.422489	0.571644	-0.235989	0.340207
	0.162162	55.4125	69.197	0.0558524	0.145481						0.206107	0.0558524	0.145481		0.162162	0.145481		0.16316	0.127802		0.162162	0.127576	0.286333	0.197155	0.0415749	-0.00349471	0.170617	0.187643	0.131155	-0.0403611	-0.075895	-0.0648859	0.424558	0.576176	-0.231532	0.331839
	0.161161	55.0705	68.7698	0.0558949	0.145158						0.204835	0.0558949	0.145158		0.161161	0.145158		0.161109	0.129207		0.161161	0.12955	0.281092	0.192756	0.041039	-0.00474292	0.184645	0.18425	0.118496	-0.0390772	-0.0711753	-0.0570347	0.429876	0.575318	-0.222221	0.322949
	0.16016	54.7284	68.3427	0.0559853	0.144446						0.203562	0.0559853	0.144446		0.16016	0.144446		0.158138	0.130755		0.16016	0.12893	0.275121	0.188205	0.0402974	-0.00318836	0.199273	0.182721	0.108457	-0.0368597	-0.0658778	-0.0499697	0.434341	0.575758	-0.212949	0.306595
	0.159159	54.3864	67.9155	0.0564162	0.143871						0.20229	0.0564162	0.143871		0.159159	0.143871		0.154548	0.133193		0.159159	0.126482	0.267731	0.18602	0.0379606	-0.000238516	0.21183	0.187136	0.101814	-0.0348946	-0.0616964	-0.0438478	0.436514	0.580983	-0.201402	0.288927
	0.158158	54.0443	67.4884	0.0568748	0.143085						0.201018	0.0568748	0.143085		0.158158	0.143085		0.151422	0.134748		0.158158	0.12269	0.262643	0.185431	0.0349234	0.0025792	0.215865	0.191058	0.103678	-0.0326809	-0.0580076	-0.0392515	0.43977	0.580474	-0.192271	0.271013
	0.157157	53.7022	67.0613	0.0575249	0.140629						0.199746	0.0575249	0.140629		0.157157	0.140629		0.147997	0.133262		0.157157	0.11638	0.259067	0.186428	0.0301137	0.00686256	0.211054	0.188829	0.106589	-0.033173	-0.0554351	-0.0368146	0.445511	0.568551	-0.193523	0.257425
	0.156156	53.3602	66.6341	0.0580722	0.13787						0.198473	0.0580722	0.13787		0.156156	0.13787		0.144667	0.131073		0.156156	0.109906	0.257618	0.186638	0.024507	0.0131901	0.199797	0.185991	0.115357	-0.0342658	-0.0567267	-0.0336928	0.438293	0.565777	-0.197832	0.245918
	0.155155	53.0181	66.207	0.0588477	0.136362						0.197201	0.0588477	0.136362		0.155155	0.136362		0.1427	0.130023		0.155155	0.106294	0.257941	0.188157	0.0184081	0.0190624	0.184651	0.173525	0.12902	-0.0327637	-0.0585473	-0.0301048	0.433514	0.572563	-0.199523	0.238859
	0.154154	52.6761	65.7798	0.0592495	0.135511						0.195929	0.0592495	0.135511		0.154154	0.135511		0.141647	0.129375		0.154154	0.105719	0.259838	0.188508	0.0125226	0.0270237	0.170382	0.158982	0.13798	-0.0299434	-0.0617796	-0.0271191	0.433019	0.58155	-0.201312	0.234337
	0.153153	52.334	65.3527	0.0595426	0.135867						0.194657	0.0595426	0.135867		0.153153	0.135867		0.141456	0.130277		0.153153	0.107774	0.261886	0.187625	0.00854023	0.0384102	0.156542	0.147656	0.13994	-0.0246793	-0.0635364	-0.0254788	0.439828	0.590329	-0.201314	0.235349
	0.152152	51.992	64.9256	0.0596584	0.136624						0.193384	0.0596584	0.136624		0.152152	0.136624		0.141735	0.131514		0.152152	0.109918	0.265199	0.186153	0.00566833	0.0505667	0.146024	0.136885	0.138744	-0.0162203	-0.0641403	-0.0236952	0.445597	0.593327	-0.199501	0.239066
	0.151151	51.6499	64.4984	0.0599614	0.1392						0.192112	0.0599614	0.1392		0.151151	0.1392		0.14343	0.13497		0.151151	0.112536	0.26842	0.188012	0.00475119	0.0578716	0.138227	0.129659	0.1386	-0.00566683	-0.0613625	-0.0193428	0.458672	0.60501	-0.201309	0.244312
	0.15015	51.3079	64.0713	0.0600109	0.142811						0.19084	0.0600109	0.142811		0.15015	0.142811		0.146978	0.138643		0.15015	0.119531	0.272875	0.189307	0.00619927	0.0604605	0.138126	0.121997	0.136358	0.00437111	-0.0579531	-0.0168789	0.473192	0.615046	-0.205688	0.256043
	0.149149	50.9658	63.6441	0.060239	0.147172						0.189567	0.060239	0.147172		0.149149	0.147172		0.152092	0.142252		0.149149	0.12778	0.278027	0.192817	0.0097442	0.0589666	0.141098	0.117428	0.132781	0.0152504	-0.0540799	-0.0224699	0.481395	0.63416	-0.208531	0.268772
	0.148148	50.6238	63.217	0.0607787	0.152818						0.188295	0.0607787	0.152818		0.148148	0.152818		0.158634	0.147003		0.148148	0.138865	0.286321	0.194675	0.0146739	0.0540875	0.148304	0.119937	0.133144	0.0246274	-0.050542	-0.0351965	0.488554	0.661926	-0.207911	0.280099
	0.147147	50.2817	62.7899	0.0613647	0.158928						0.187023	0.0613647	0.158928		0.147147	0.158928		0.166688	0.151167		0.147147	0.151654	0.294543	0.200568	0.0199884	0.0433229	0.155355	0.122845	0.137078	0.0329236	-0.0490103	-0.0432699	0.490237	0.682725	-0.205543	0.296175
	0.146146	49.9397	62.3627	0.061836	0.163872						0.185751	0.061836	0.163872		0.146146	0.163872		0.174194	0.15355		0.146146	0.162024	0.302221	0.206528	0.026004	0.032055	0.163236	0.127751	0.139927	0.038823	-0.0513332	-0.049199	0.482539	0.689116	-0.195443	0.311581
	0.145145	49.5976	61.9356	0.0623245	0.167011						0.184478	0.0623245	0.167011		0.145145	0.167011		0.179953	0.15407		0.145145	0.16973	0.307441	0.212353	0.0302853	0.0208348	0.16947	0.133581	0.138241	0.0384812	-0.0552803	-0.0525023	0.476749	0.688041	-0.184026	0.321181
	0.144144	49.2556	61.5084	0.0626411	0.169805						0.183206	0.0626411	0.169805		0.144144	0.169805		0.18527	0.154341		0.144144	0.179896	0.312765	0.215602	0.0328149	0.00900312	0.176796	0.140163	0.143301	0.0398513	-0.0632789	-0.0520901	0.471486	0.679584	-0.175953	0.32889
	0.143143	48.9135	61.0813	0.0631518	0.171339						0.181934	0.0631518	0.171339		0.143143	0.171339		0.188257	0.154421		0.143143	0.187024	0.316098	0.216505	0.0334012	-0.00127451	0.182586	0.148457	0.152058	0.040656	-0.0700675	-0.0517581	0.45914	0.662863	-0.169328	0.345299
	0.142142	48.5715	60.6541	0.0636579	0.172239						0.180662	0.0636579	0.172239		0.142142	0.172239		0.190375	0.154103		0.142142	0.194072	0.318656	0.21498	0.0337931	-0.00758526	0.183311	0.160815	0.157466	0.0412782	-0.074093	-0.0518258	0.450054	0.649864	-0.166864	0.352711
	0.141141	48.2294	60.227	0.0641413	0.172887						0.179389	0.0641413	0.172887		0.141141	0.172887		0.191806	0.153969		0.141141	0.203442	0.318081	0.213409	0.0322895	-0.0103234	0.179081	0.174345	0.164395	0.0413223	-0.0776487	-0.0511842	0.441822	0.63862	-0.170822	0.364052
	0.14014	47.8874	59.7998	0.0646302	0.173103						0.178117	0.0646302	0.173103		0.14014	0.173103		0.193461	0.152745		0.14014	0.211872	0.31559	0.214601	0.0317819	-0.0105684	0.172613	0.18525	0.170877	0.0418389	-0.0797117	-0.0503365	0.421714	0.623091	-0.175115	0.380539
	0.139139	47.5453	59.3727	0.0652037	0.173471						0.176845	0.0652037	0.173471		0.139139	0.173471		0.195302	0.151639		0.139139	0.220061	0.309452	0.21845	0.0332469	-0.0089158	0.172136	0.191496	0.167526	0.040112	-0.0809906	-0.0452245	0.405606	0.615764	-0.183349	0.39387
	0.138138	47.2032	58.9456	0.0658534	0.173701						0.175572	0.0658534	0.173701		0.138138	0.173701		0.197882	0.14952		0.138138	0.230768	0.304084	0.220348	0.0363288	-0.00529345	0.175344	0.188048	0.168549	0.0357866	-0.0828503	-0.0394545	0.389264	0.617459	-0.193782	0.391645
	0.137137	46.8612	58.5184	0.0666844	0.173714						0.1743	0.0666844	0.173714		0.137137	0.173714		0.199393	0.148035		0.137137	0.24395	0.299155	0.215392	0.0390751	7.20461e-05	0.181369	0.179177	0.173805	0.0286648	-0.084663	-0.0362632	0.372012	0.634885	-0.201494	0.380815
	0.136136	46.5192	58.0913	0.0680111	0.173764						0.173028	0.0680111	0.173764		0.136136	0.173764		0.20025	0.147278		0.136136	0.250825	0.296542	0.208801	0.0448315	0.00637844	0.191052	0.16865	0.175184	0.0175678	-0.084472	-0.0334879	0.364655	0.659029	-0.20891	0.364407
	0.135135	46.1771	57.6641	0.0696593	0.17343						0.171756	0.0696593	0.17343		0.135135	0.17343		0.201036	0.145824		0.135135	0.257061	0.29678	0.200748	0.0495542	0.0111333	0.205246	0.159887	0.172709	0.00534308	-0.0822047	-0.0328419	0.361715	0.671875	-0.210825	0.342029
	0.134134	45.835	57.237	0.0711866	0.173607						0.170484	0.0711866	0.173607		0.134134	0.173607		0.202533	0.144681		0.134134	0.264662	0.297372	0.192228	0.0558715	0.0174394	0.217144	0.154912	0.16838	-0.00575209	-0.0791492	-0.0364681	0.358607	0.678577	-0.209856	0.32766
	0.133133	45.493	56.8099	0.0725829	0.173387						0.169211	0.0725829	0.173387		0.133133	0.173387		0.204203	0.142571		0.133133	0.269804	0.296674	0.187968	0.0623674	0.0241799	0.224203	0.155534	0.166049	-0.0160726	-0.0749877	-0.0389853	0.355503	0.671775	-0.209389	0.310476
	0.132132	45.1509	56.3827	0.0738549	0.173283						0.167939	0.0738549	0.173283		0.132132	0.173283		0.205367	0.141199		0.132132	0.269486	0.296813	0.183907	0.0712627	0.0292802	0.229396	0.154631	0.168338	-0.0267346	-0.0704274	-0.0407714	0.353937	0.666456	-0.208451	0.297537
	0.131131	44.8089	55.9556	0.0748655	0.172581						0.166667	0.0748655	0.172581		0.131131	0.172581		0.205543	0.139619		0.131131	0.262248	0.299214	0.181597	0.0791127	0.0313521	0.235664	0.149448	0.170836	-0.035222	-0.0674014	-0.0451932	0.345649	0.663775	-0.204708	0.291606
	0.13013	44.4668	55.5284	0.0754675	0.17197						0.165394	0.0754675	0.17197		0.13013	0.17197		0.205415	0.138526		0.13013	0.251852	0.2997	0.181417	0.0886918	0.0319752	0.239416	0.147601	0.175809	-0.0420843	-0.0631979	-0.0494301	0.334624	0.669636	-0.202956	0.282389
	0.129129	44.1248	55.1013	0.0761038	0.170031						0.164122	0.0761038	0.170031		0.129129	0.170031		0.203098	0.136963		0.129129	0.23452	0.299304	0.179692	0.0988757	0.0294083	0.245575	0.148875	0.181331	-0.0476099	-0.0609259	-0.0551504	0.322438	0.673271	-0.201691	0.271078
	0.128128	43.7827	54.6741	0.0765015	0.167753						0.16285	0.0765015	0.167753		0.128128	0.167753		0.200302	0.135205		0.128128	0.223079	0.294273	0.176319	0.107534	0.0251734	0.248144	0.152357	0.18233	-0.052536	-0.0586454	-0.0577042	0.31128	0.675487	-0.207251	0.26862
	0.127127	43.4407	54.247	0.0769656	0.166718						0.161578	0.0769656	0.166718		0.127127	0.166718		0.198013	0.135423		0.127127	0.221366	0.28734	0.171419	0.111929	0.0223879	0.247717	0.162864	0.183006	-0.0560348	-0.0548587	-0.0573451	0.300256	0.683225	-0.211404	0.269838
	0.126126	43.0986	53.8199	0.0774037	0.167096						0.160305	0.0774037	0.167096		0.126126	0.167096		0.196799	0.137392		0.126126	0.226742	0.279887	0.164926	0.115643	0.0207003	0.246871	0.174128	0.186181	-0.0585559	-0.0494633	-0.0562477	0.296126	0.690401	-0.216327	0.277503
	0.125125	42.7566	53.3927	0.0776968	0.167082						0.159033	0.0776968	0.167082		0.125125	0.167082		0.193048	0.141116		0.125125	0.227533	0.272997	0.159715	0.111947	0.0195519	0.24546	0.1853	0.18808	-0.0588798	-0.0481132	-0.0538124	0.293528	0.707271	-0.218915	0.292806
	0.124124	42.4145	52.9656	0.0778839	0.166949						0.157761	0.0778839	0.166949		0.124124	0.166949		0.188423	0.145475		0.124124	0.224536	0.267348	0.156349	0.105457	0.0209099	0.241553	0.194581	0.186745	-0.0581024	-0.0458745	-0.050801	0.293634	0.727027	-0.219795	0.310351
	0.123123	42.0725	52.5384	0.0782576	0.166748						0.156489	0.0782576	0.166748		0.123123	0.166748		0.184848	0.148648		0.123123	0.218425	0.267516	0.153191	0.100259	0.0227428	0.234927	0.198763	0.183599	-0.0541453	-0.0433405	-0.0522318	0.296102	0.743094	-0.226466	0.332077
	0.122122	41.7304	52.1113	0.0786725	0.166633						0.155216	0.0786725	0.166633		0.122122	0.166633		0.181967	0.151299		0.122122	0.208944	0.270942	0.152709	0.0952726	0.0274493	0.226628	0.198143	0.175194	-0.0480514	-0.0386503	-0.053739	0.297309	0.764414	-0.234137	0.349729
	0.121121	41.3884	51.6842	0.0794961	0.165528						0.153944	0.0794961	0.165528		0.121121	0.165528		0.177007	0.15405		0.121121	0.192856	0.273593	0.150796	0.0907807	0.0336059	0.214455	0.198938	0.169317	-0.0420406	-0.0309972	-0.0550127	0.298421	0.775138	-0.236837	0.369563
	0.12012	41.0463	51.257	0.0804514	0.165769						0.152672	0.0804514	0.165769		0.12012	0.165769		0.174227	0.157311		0.12012	0.18082	0.277993	0.147886	0.0902104	0.0399152	0.20357	0.201164	0.16928	-0.0393325	-0.0211212	-0.0570086	0.303839	0.784122	-0.238459	0.384458
	0.119119	40.7043	50.8299	0.081929	0.166325						0.151399	0.081929	0.166325		0.119119	0.166325		0.171163	0.161488		0.119119	0.168532	0.283195	0.144021	0.0889016	0.0479805	0.199216	0.203147	0.171291	-0.0379818	-0.0115952	-0.0596573	0.311881	0.792969	-0.236094	0.395209
	0.118118	40.3622	50.4027	0.083509	0.167604						0.150127	0.083509	0.167604		0.118118	0.167604		0.16938	0.165827		0.118118	0.158557	0.287211	0.139421	0.0923306	0.0577142	0.200478	0.204533	0.171534	-0.0354902	-0.00218988	-0.0631971	0.328985	0.79422	-0.232715	0.400229
	0.117117	40.0202	49.9756	0.0850599	0.168964						0.148855	0.0850599	0.168964		0.117117	0.168964		0.168653	0.169275		0.117117	0.150387	0.292395	0.133787	0.098044	0.0629281	0.202383	0.207277	0.171189	-0.0332923	0.00674972	-0.0668915	0.347931	0.796887	-0.236665	0.403527
	0.116116	39.6781	49.5485	0.0866982	0.171042						0.147583	0.0866982	0.171042		0.116116	0.171042		0.171152	0.170931		0.116116	0.147747	0.302327	0.130128	0.104407	0.0678829	0.203335	0.209199	0.17029	-0.0324243	0.0127495	-0.0692106	0.366069	0.791955	-0.241311	0.401706
	0.115115	39.336	49.1213	0.0880563	0.173869						0.14631	0.0880563	0.173869		0.115115	0.173869		0.176421	0.171318		0.115115	0.151411	0.315314	0.130213	0.108747	0.0712205	0.207709	0.210011	0.16533	-0.0316908	0.0202888	-0.0704612	0.382199	0.778401	-0.244899	0.396385
	0.114114	38.994	48.6942	0.0895067	0.177287						0.145038	0.0895067	0.177287		0.114114	0.177287		0.182908	0.171666		0.114114	0.15945	0.325255	0.134215	0.112711	0.0711866	0.214015	0.212491	0.163801	-0.0294104	0.0261012	-0.0665467	0.388134	0.762435	-0.245284	0.391405
	0.113113	38.6519	48.267	0.0912987	0.179654						0.143766	0.0912987	0.179654		0.113113	0.179654		0.188322	0.170987		0.113113	0.169071	0.329375	0.142454	0.112387	0.0686732	0.224172	0.216335	0.168313	-0.029074	0.0274129	-0.0610294	0.380749	0.744559	-0.242435	0.38318
	0.112112	38.3099	47.8399	0.0926938	0.180756						0.142494	0.0926938	0.180756		0.112112	0.180756		0.192719	0.168794		0.112112	0.175663	0.329725	0.154413	0.111074	0.0658731	0.23384	0.218897	0.167381	-0.0281468	0.0250321	-0.0540955	0.373196	0.721352	-0.237708	0.371109
	0.111111	37.9678	47.4127	0.0939798	0.179874						0.141221	0.0939798	0.179874		0.111111	0.179874		0.193394	0.166353		0.111111	0.173108	0.328402	0.165851	0.106217	0.0591752	0.242859	0.223066	0.165351	-0.0245814	0.0189784	-0.0472063	0.362781	0.702145	-0.233582	0.360898
	0.11011	37.6258	46.9856	0.095446	0.178364						0.139949	0.095446	0.178364		0.11011	0.178363		0.192871	0.163856		0.11011	0.169109	0.324134	0.177321	0.10092	0.0524784	0.251557	0.22237	0.161718	-0.0195569	0.0124897	-0.0422433	0.350756	0.690392	-0.227732	0.350183
	0.109109	37.2837	46.5585	0.0966995	0.175562						0.138677	0.0966995	0.175562		0.109109	0.175562		0.19027	0.160853		0.109109	0.164085	0.314187	0.187837	0.0949709	0.0444367	0.258964	0.218832	0.155378	-0.0162586	0.00727209	-0.0413039	0.342851	0.67781	-0.220617	0.342022
	0.108108	36.9417	46.1313	0.0977898	0.172068						0.137405	0.0977898	0.172068		0.108108	0.172068		0.187064	0.157071		0.108108	0.156908	0.302768	0.198421	0.090158	0.0367757	0.265413	0.212937	0.153506	-0.0125161	-0.000554919	-0.0402786	0.333716	0.665152	-0.216825	0.33046
	0.107107	36.5996	45.7042	0.0989664	0.169293						0.136132	0.0989664	0.169293		0.107107	0.169293		0.185114	0.153473		0.107107	0.15315	0.294069	0.207721	0.0855155	0.0321751	0.270652	0.202458	0.156597	-0.00936932	-0.00671763	-0.0396227	0.324238	0.655433	-0.214968	0.317328
	0.106106	36.2576	45.277	0.10014	0.168722						0.13486	0.10014	0.168722		0.106106	0.168722		0.188035	0.14941		0.106106	0.155556	0.291992	0.220988	0.0836026	0.028798	0.270548	0.191244	0.161287	-0.00874394	-0.0113398	-0.0365036	0.317807	0.637556	-0.212618	0.305472
	0.105105	35.9155	44.8499	0.101086	0.168745						0.133588	0.101086	0.168745		0.105105	0.168745		0.1915	0.14599		0.105105	0.157669	0.291465	0.232143	0.0847218	0.0242368	0.266984	0.182951	0.166957	-0.00845738	-0.0144599	-0.0288508	0.317615	0.617899	-0.211965	0.292985
	0.104104	35.5735	44.4228	0.101862	0.170737						0.132316	0.101862	0.170737		0.104104	0.170737		0.19625	0.145223		0.104104	0.161663	0.294111	0.241647	0.0875805	0.0219774	0.261096	0.174562	0.177132	-0.0079918	-0.0126323	-0.0224103	0.318715	0.61188	-0.205891	0.281011
	0.103103	35.2314	43.9956	0.102477	0.174098						0.131043	0.102477	0.174098		0.103103	0.174098		0.203194	0.145001		0.103103	0.168006	0.301095	0.252613	0.0910629	0.0201358	0.252242	0.164014	0.188777	-0.00929038	-0.00783291	-0.0170885	0.324248	0.598747	-0.194838	0.2759
	0.102102	34.8894	43.5685	0.103446	0.178506						0.129771	0.103446	0.178506		0.102102	0.178506		0.209191	0.14782		0.102102	0.167203	0.310829	0.261125	0.0976088	0.0175246	0.247098	0.155135	0.204345	-0.0105579	-0.00418347	-0.012554	0.331514	0.604519	-0.181471	0.274648
	0.101101	34.5473	43.1413	0.104796	0.181142	0.0903373	0.144809				0.128499	0.104796	0.181142		0.101101	0.181142		0.211637	0.150647		0.101101	0.162883	0.321448	0.25732	0.104898	0.0172354	0.243406	0.147099	0.220882	-0.00955794	0.000161562	-0.0101902	0.333393	0.607581	-0.163236	0.270342
	0.1001	34.2052	42.7142	0.106519	0.183113	0.0925265	0.147748				0.127226	0.106519	0.183113		0.1001	0.183113		0.215103	0.151124		0.1001	0.161631	0.334588	0.253287	0.110905	0.0149971	0.235071	0.138747	0.241749	-0.0105038	0.00291347	-0.0123864	0.333209	0.600218	-0.145916	0.264261
	0.0990991	33.8632	42.287	0.108514	0.184607	0.0947688	0.150747				0.125954	0.108514	0.184607		0.0990991	0.184607		0.219569	0.149645		0.0990991	0.165608	0.351711	0.245146	0.115811	0.0101555	0.223278	0.137926	0.25789	-0.0157296	0.0031552	-0.0153834	0.331769	0.595789	-0.144385	0.261632
	0.0980981	33.5211	41.8599	0.110468	0.185117	0.0970654	0.153807				0.124682	0.110468	0.185117		0.0980981	0.185118		0.223151	0.147084		0.0980981	0.173794	0.369619	0.234626	0.114567	0.00547137	0.211679	0.139637	0.269982	-0.0206205	0.0040789	-0.0183393	0.32724	0.581228	-0.142805	0.260367
	0.0970971	33.1791	41.4327	0.112543	0.186926	0.0994176	0.156929				0.12341	0.112543	0.186926		0.0970971	0.186926		0.229233	0.144619		0.0970971	0.188148	0.389866	0.227422	0.111497	-3.82696e-05	0.205654	0.146119	0.27328	-0.0253592	0.00598547	-0.0210796	0.325175	0.568341	-0.1454	0.258128
	0.0960961	32.837	41.0056	0.114749	0.189729	0.101827	0.160114				0.122137	0.114749	0.189729		0.0960961	0.189729		0.236235	0.143223		0.0960961	0.200951	0.412735	0.222867	0.108387	-0.00634647	0.205584	0.157049	0.271118	-0.0318102	0.00681198	-0.0246283	0.325017	0.562725	-0.147532	0.257469
	0.0950951	32.495	40.5785	0.11694	0.193031	0.104295	0.163364				0.120865	0.11694	0.193031		0.0950951	0.193031		0.243015	0.143047		0.0950951	0.210514	0.435426	0.21877	0.10735	-0.00717613	0.211413	0.16961	0.262868	-0.0357539	0.00919218	-0.0283848	0.311792	0.561639	-0.145507	0.263824
	0.0940941	32.1529	40.1513	0.118928	0.196319	0.106822	0.166679				0.119593	0.118928	0.196319		0.0940941	0.196319		0.248745	0.143892		0.0940941	0.216223	0.457126	0.215583	0.106048	-0.00478536	0.224971	0.184942	0.250915	-0.0353297	0.011888	-0.0326096	0.294303	0.566086	-0.142693	0.265124
	0.0930931	31.8109	39.7242	0.120783	0.198714	0.109411	0.170063				0.118321	0.120783	0.198714		0.0930931	0.198714		0.25236	0.145067		0.0930931	0.217809	0.476949	0.212244	0.102439	-0.00131688	0.240754	0.20234	0.245652	-0.0352042	0.012942	-0.036669	0.275901	0.565184	-0.140929	0.267088
	0.0920921	31.4688	39.297	0.12262	0.200487	0.112062	0.173514				0.117048	0.12262	0.200487		0.0920921	0.200487		0.252989	0.147985		0.0920921	0.21349	0.491989	0.209963	0.0965153	0.00770152	0.260876	0.218276	0.24337	-0.0361256	0.0146425	-0.0403048	0.254483	0.568357	-0.135505	0.272061
	0.0910911	31.1268	38.8699	0.124299	0.202743	0.114778	0.177036				0.115776	0.124299	0.202743		0.0910911	0.202743		0.252436	0.15305		0.0910911	0.208326	0.500172	0.209159	0.092087	0.0170831	0.286842	0.23273	0.24613	-0.0346374	0.0155336	-0.0437552	0.236516	0.576735	-0.130888	0.281259
	0.0900901	30.7847	38.4428	0.125985	0.205213	0.117559	0.18063				0.114504	0.125985	0.205213		0.0900901	0.205213		0.251634	0.158793		0.0900901	0.201762	0.504287	0.209418	0.0910692	0.0281806	0.313989	0.244428	0.248718	-0.0336321	0.0126292	-0.0447749	0.229415	0.585649	-0.127055	0.289173
	0.0890891	30.4427	38.0156	0.127606	0.206808	0.120408	0.184296		46.1805		0.113232	0.127606	0.206808		0.0890891	0.206808		0.250615	0.163001		0.0890891	0.197005	0.503386	0.211214	0.0908556	0.0438433	0.325301	0.251174	0.244989	-0.0342236	0.00894648	-0.0447654	0.228343	0.59431	-0.124755	0.299853
	0.0880881	30.1006	37.5885	0.129263	0.208417	0.123326	0.188037		46.1805		0.111959	0.129263	0.208417		0.0880881	0.208417		0.251059	0.165776		0.0880881	0.195658	0.499473	0.216768	0.0923365	0.056873	0.327142	0.255638	0.237179	-0.0315578	0.00334506	-0.0419964	0.23151	0.597664	-0.12684	0.314574
	0.0870871	29.7586	37.1613	0.130795	0.210157	0.126315	0.191853	71.7323	46.1805		0.110687	0.130795	0.210157		0.0870871	0.210157		0.252118	0.168195		0.0870871	0.195484	0.490538	0.226527	0.0959248	0.062541	0.324999	0.259958	0.232191	-0.0284226	-0.00160769	-0.038	0.243766	0.590697	-0.128273	0.332295
	0.0860861	29.4165	36.7342	0.132353	0.213022	0.129376	0.195747	71.7323	46.1805		0.109415	0.132353	0.213022		0.0860861	0.213022		0.254911	0.171133		0.0860861	0.194684	0.484252	0.238302	0.102406	0.0691537	0.316631	0.261113	0.229245	-0.0263713	-0.00512041	-0.0326153	0.259781	0.581426	-0.130088	0.359308
	0.0850851	29.0745	36.307	0.13367	0.216054	0.132511	0.19972	71.7323	46.1805		0.108143	0.13367	0.216054		0.0850851	0.216054		0.258074	0.174034		0.0850851	0.192755	0.480448	0.249081	0.110012	0.0696921	0.311102	0.258212	0.229625	-0.0226978	-0.00906752	-0.0276992	0.278116	0.574512	-0.131884	0.384467
	0.0840841	28.7324	35.8799	0.135331	0.219525	0.135722	0.203774	71.7323	46.1805		0.10687	0.135331	0.219525		0.0840841	0.219525		0.262254	0.176796		0.0840841	0.194043	0.479212	0.259131	0.116629	0.0684197	0.305781	0.253806	0.225104	-0.0167929	-0.0131594	-0.0224468	0.297164	0.570371	-0.134592	0.411103
	0.0830831	28.3904	35.4528	0.136768	0.223484	0.139011	0.20791	71.7323	46.1805		0.105598	0.136768	0.223484		0.0830831	0.223484		0.267265	0.179703		0.0830831	0.197311	0.479282	0.270144	0.122322	0.0703593	0.298662	0.248471	0.214172	-0.00996766	-0.0157154	-0.0176503	0.318903	0.576239	-0.138593	0.431855
	0.0820821	28.0483	35.0256	0.138393	0.226969	0.14238	0.21213	71.7323	46.1805		0.104326	0.138393	0.226969		0.0820821	0.226969		0.271041	0.182898		0.0820821	0.199201	0.476291	0.282047	0.126623	0.0765782	0.29166	0.243382	0.200851	-0.000168414	-0.0171239	-0.0123301	0.334514	0.591217	-0.142897	0.446198
	0.0810811	27.7063	34.5985	0.14024	0.229144	0.145831	0.216436	71.7323	46.1805		0.103053	0.14024	0.229144		0.0810811	0.229144		0.272114	0.186173		0.0810811	0.200356	0.4687	0.291602	0.127798	0.0849486	0.291163	0.238099	0.191977	0.00991242	-0.0157396	-0.00707874	0.349932	0.615235	-0.147194	0.436648
	0.0800801	27.3642	34.1713	0.14245	0.23065	0.149365	0.220829	71.7323	46.1805		0.101781	0.14245	0.23065		0.0800801	0.23065		0.271761	0.18954		0.0800801	0.200781	0.462065	0.297377	0.12682	0.0970339	0.29144	0.232882	0.18477	0.0207667	-0.0128809	-0.00279216	0.363896	0.642386	-0.150703	0.418138
	0.0790791	27.0221	33.7442	0.144977	0.229965	0.152984	0.225311	71.7323	46.1805		0.100509	0.144977	0.229965		0.0790791	0.229965		0.268869	0.191062		0.0790791	0.198559	0.452395	0.303118	0.121402	0.105947	0.288424	0.227701	0.177669	0.0274412	-0.00941469	0.00219817	0.373295	0.670619	-0.157614	0.395413
	0.0780781	26.6801	33.3171	0.148005	0.226743	0.156692	0.229884	71.7323	46.1805		0.0992366	0.148005	0.226743		0.0780781	0.226743		0.262737	0.190749		0.0780781	0.196847	0.44106	0.297789	0.11525	0.111189	0.288357	0.221975	0.175929	0.0279744	-0.00610186	0.00554279	0.376547	0.696352	-0.162249	0.362728
	0.0770771	26.338	32.8899	0.151027	0.222783	0.160489	0.23455	71.7323	46.1805		0.0979644	0.151027	0.222783		0.0770771	0.222783		0.255522	0.190044		0.0770771	0.193264	0.42846	0.291667	0.108698	0.116861	0.292126	0.215412	0.177924	0.0269169	-0.00544164	0.0087547	0.380818	0.712006	-0.168734	0.33384
	0.0760761	25.996	32.4628	0.154627	0.219842	0.164378	0.239311	71.7323	46.1805		0.0966921	0.154627	0.219842		0.0760761	0.219842		0.249418	0.190266		0.0760761	0.191515	0.416088	0.28883	0.101239	0.122382	0.296223	0.211968	0.185029	0.0230122	-0.0075069	0.0109171	0.384282	0.729865	-0.176685	0.313441
	0.0750751	25.6539	32.0356	0.15866	0.218223	0.168362	0.244168	71.7323	46.1805		0.0954199	0.15866	0.218223		0.0750751	0.218223		0.245209	0.191237		0.0750751	0.19413	0.402811	0.289839	0.0940566	0.129865	0.302536	0.211932	0.196316	0.0173518	-0.0105814	0.00827501	0.390656	0.735726	-0.178089	0.299619
	0.0740741	25.3119	31.6085	0.162761	0.219153	0.172442	0.249124	71.7323	46.1805		0.0941476	0.162761	0.219153		0.0740741	0.219153		0.245259	0.193047		0.0740741	0.205523	0.390728	0.293836	0.0909502	0.135202	0.310237	0.207936	0.210771	0.0120104	-0.0134109	0.00127349	0.399958	0.741605	-0.17366	0.291594
	0.0730731	24.9698	31.1813	0.166915	0.221255	0.176621	0.254181	71.7323	46.1805		0.0928753	0.166915	0.221255		0.0730731	0.221255		0.248268	0.194242		0.0730731	0.217896	0.38353	0.302755	0.0888892	0.142279	0.311813	0.197798	0.225961	0.0080762	-0.0135693	-0.00598899	0.403708	0.743429	-0.171619	0.294779
	0.0720721	24.6278	30.7542	0.171379	0.225112	0.180901	0.25934	71.7323	46.1805		0.0916031	0.171379	0.225112		0.0720721	0.225112		0.255268	0.194956		0.0720721	0.228108	0.389192	0.313017	0.0907563	0.14942	0.312029	0.185473	0.236868	0.00627646	-0.0129665	-0.0144974	0.408448	0.74589	-0.173017	0.300595
	0.0710711	24.2857	30.3271	0.176093	0.23046	0.185285	0.264604	71.7323	46.1805		0.0903308	0.176093	0.23046		0.0710711	0.23046		0.265823	0.195097		0.0710711	0.236342	0.403906	0.327232	0.0958141	0.15011	0.309649	0.175323	0.24202	0.00639858	-0.00936277	-0.0205078	0.413568	0.74341	-0.177848	0.313311
	0.0700701	23.9437	29.8999	0.180829	0.236499	0.189775	0.269975	71.7323	46.1805		0.0890585	0.180829	0.236499		0.0700701	0.236499		0.277389	0.19561		0.0700701	0.241032	0.420966	0.340024	0.107532	0.158816	0.309504	0.17012	0.246923	0.0108489	-0.00455634	-0.017857	0.416408	0.727252	-0.190818	0.325069
	0.0690691	23.6016	29.4728	0.185461	0.241856	0.194374	0.275454	71.7323	46.1805		0.0877863	0.185461	0.241856		0.0690691	0.241855		0.286229	0.197482		0.0690691	0.241282	0.434664	0.348669	0.120301	0.170906	0.310683	0.172107	0.244538	0.0180862	0.00139585	-0.0125679	0.421868	0.708411	-0.202847	0.33972
	0.0680681	23.2596	29.0456	0.190146	0.247095	0.199084	0.281045	71.7323	46.1805		0.086514	0.190146	0.247095		0.0680681	0.247095		0.2944	0.19979		0.0680681	0.242056	0.445824	0.355604	0.134114	0.174798	0.312693	0.180514	0.242547	0.02739	0.00704668	-0.00593885	0.425863	0.686654	-0.213282	0.3594
	0.0670671	22.9175	28.6185	0.194677	0.25199	0.203909	0.28675	71.7323	46.1805		0.0852417	0.194677	0.25199		0.0670671	0.25199		0.301423	0.202556		0.0670671	0.244219	0.452075	0.35947	0.149929	0.171338	0.323106	0.190871	0.24143	0.037392	0.0118501	0.00152574	0.42232	0.67307	-0.222979	0.378197
	0.0660661	22.5755	28.1914	0.199091	0.256509	0.20885	0.29257	71.7323	46.1805		0.0839695	0.199091	0.256509		0.0660661	0.256509		0.305122	0.207896		0.0660661	0.2466	0.448858	0.359947	0.165084	0.168782	0.349213	0.199614	0.241449	0.0467875	0.015259	0.00903612	0.416108	0.670175	-0.222913	0.39334
	0.0650651	22.2334	27.7642	0.203568	0.25961	0.213911	0.298508	71.7323	46.1805		0.0826972	0.203568	0.25961		0.0650651	0.25961		0.306778	0.212443		0.0650651	0.247029	0.444832	0.360082	0.175169	0.155558	0.378973	0.20361	0.239854	0.0533862	0.0193265	0.016859	0.409153	0.674958	-0.219293	0.404485
	0.0640641	21.8914	27.3371	0.208088	0.261848	0.219095	0.304567	71.7323	46.1805		0.0814249	0.208088	0.261848		0.0640641	0.261848		0.307399	0.216298		0.0640641	0.246606	0.441132	0.355074	0.186782	0.141573	0.403466	0.204626	0.239223	0.0577018	0.0210301	0.025447	0.399136	0.691713	-0.211763	0.407119
	0.0630631	21.5493	26.9099	0.212769	0.26339	0.224405	0.310749	71.7323	46.1805		0.0801527	0.212769	0.26339		0.0630631	0.26339		0.307479	0.219302		0.0630631	0.249725	0.436501	0.345252	0.198439	0.133802	0.42111	0.203339	0.239687	0.0578163	0.0244271	0.0339444	0.390403	0.704431	-0.197292	0.400652
	0.0620621	21.2073	26.4828	0.217362	0.264707	0.229843	0.317056	71.7323	46.1805		0.0788804	0.217362	0.264707		0.0620621	0.264707		0.307673	0.221741		0.0620621	0.255658	0.429691	0.337666	0.207679	0.130353	0.423104	0.198946	0.240384	0.0516247	0.0298632	0.0458602	0.385093	0.721033	-0.179404	0.392292
	0.0610611	20.8652	26.0556	0.221406	0.267798	0.235413	0.323492	71.7323	46.1805		0.0776082	0.221406	0.267798		0.0610611	0.267798		0.311304	0.224293		0.0610611	0.265406	0.431528	0.332742	0.215539	0.1275	0.408607	0.192221	0.241566	0.0437774	0.037885	0.0642741	0.380795	0.739568	-0.153584	0.384612
	0.0600601	20.5232	25.6285	0.225137	0.272861	0.241118	0.330058	71.7323	46.1805		0.0763359	0.225137	0.272861		0.0600601	0.272861		0.316435	0.229288		0.0600601	0.279397	0.437259	0.331079	0.218005	0.127944	0.396011	0.187806	0.247907	0.0384495	0.0513697	0.0837958	0.37812	0.757624	-0.127892	0.381029
	0.0590591	20.1811	25.2014	0.229101	0.27931	0.246961	0.336757	71.7323	46.1805		0.0750636	0.229101	0.27931		0.0590591	0.27931		0.322856	0.235763		0.0590591	0.293619	0.445837	0.335028	0.216941	0.129178	0.39389	0.185744	0.258764	0.0343014	0.0668777	0.1082	0.376547	0.771321	-0.120297	0.388865
	0.0580581	19.8391	24.7742	0.232634	0.286469	0.252946	0.343592	71.7323	46.1805		0.0737914	0.232634	0.286469		0.0580581	0.286469		0.330444	0.242494		0.0580581	0.30283	0.45865	0.34349	0.216807	0.123721	0.39251	0.186446	0.271148	0.0328342	0.0836185	0.136149	0.374406	0.776317	-0.113862	0.404148
	0.0570571	19.497	24.3471	0.236549	0.294021	0.259076	0.350566	71.7323	46.1805		0.0725191	0.236549	0.294021		0.0570571	0.294021		0.340038	0.248005		0.0570571	0.312196	0.477204	0.356331	0.214421	0.116373	0.393247	0.188048	0.284139	0.0332131	0.0991563	0.160375	0.371869	0.772333	-0.115372	0.424672
	0.0560561	19.1549	23.9199	0.241349	0.301559	0.265354	0.357682	71.7323	46.1805		0.0712468	0.241349	0.301559		0.0560561	0.301559		0.350683	0.252436		0.0560561	0.323739	0.499071	0.369802	0.210119	0.111932	0.389617	0.191338	0.297617	0.0342692	0.111086	0.176905	0.372614	0.757585	-0.119336	0.453168
	0.0550551	18.8129	23.4928	0.246886	0.308328	0.271785	0.364942	71.7323	46.1805		0.0699746	0.246886	0.308328		0.0550551	0.308328		0.361593	0.255063		0.0550551	0.335407	0.525791	0.382373	0.202803	0.110512	0.376718	0.198101	0.306172	0.0348085	0.11755	0.187575	0.378297	0.740923	-0.121524	0.476561
	0.0540541	18.4708	23.0657	0.253159	0.313376	0.278371	0.372349	71.7323	46.1805		0.0687023	0.253159	0.313376		0.0540541	0.313376		0.370659	0.256093		0.0540541	0.341302	0.553545	0.395694	0.192095	0.113572	0.364938	0.208988	0.310514	0.0327523	0.117429	0.186239	0.387056	0.723881	-0.123115	0.49477
	0.053053	18.1288	22.6385	0.259833	0.317645	0.285117	0.379907	71.7323	46.1805		0.06743	0.259833	0.317645		0.0530531	0.317645		0.378536	0.256753		0.0530531	0.346839	0.581239	0.404984	0.181084	0.113633	0.357744	0.225248	0.311529	0.0280417	0.11182	0.178695	0.405255	0.709109	-0.127757	0.510969
	0.0520521	17.7867	22.2114	0.266574	0.321669	0.292026	0.387618	71.7323	46.1805		0.0661578	0.266574	0.321669		0.0520521	0.321669		0.388178	0.255159		0.0520521	0.358743	0.611443	0.41167	0.170854	0.111881	0.348905	0.24307	0.308153	0.0212024	0.103242	0.155735	0.426456	0.698077	-0.132354	0.522386
	0.0510511	17.4447	21.7842	0.273867	0.325804	0.299103	0.395485	71.7323	46.1805		0.0648855	0.273867	0.325804		0.0510511	0.325804		0.399577	0.252032		0.0510511	0.375501	0.641943	0.417715	0.163149	0.109103	0.344036	0.264434	0.296046	0.0101276	0.092982	0.129146	0.446031	0.696246	-0.140555	0.524756
	0.05005	17.1026	21.3571	0.28161	0.330852	0.306352	0.403512	71.7323	46.1805		0.0636132	0.28161	0.330852		0.0500501	0.330852		0.411597	0.250107		0.0500501	0.390348	0.671847	0.422791	0.161402	0.104261	0.34407	0.290392	0.282008	0.000322933	0.082737	0.106291	0.461265	0.710149	-0.154373	0.524052
	0.049049	16.7606	20.93	0.290334	0.337108	0.313776	0.411703	71.7323	46.1805		0.062341	0.290334	0.337108		0.049049	0.337108		0.424615	0.249602		0.049049	0.408426	0.700212	0.424744	0.165076	0.0933768	0.352261	0.322041	0.277443	-0.00739462	0.067826	0.0856912	0.474106	0.730904	-0.164344	0.513716
	0.0480481	16.4185	20.5028	0.299323	0.34633	0.32138	0.420059	71.7323	46.1805		0.0610687	0.299323	0.34633		0.048048	0.34633		0.439384	0.253276		0.048048	0.427427	0.725604	0.432127	0.172378	0.0829908	0.367653	0.35958	0.282791	-0.0134585	0.0518246	0.071192	0.482463	0.761226	-0.166017	0.505797
	0.047047	16.0765	20.0757	0.308662	0.358449	0.329168	0.428585	71.7323	46.1805		0.0597964	0.308662	0.358449		0.047047	0.358449		0.454214	0.262684		0.047047	0.444097	0.745901	0.44386	0.182999	0.07372	0.380825	0.404857	0.296907	-0.0129854	0.0366979	0.0701887	0.494535	0.803814	-0.163821	0.504781
	0.046046	15.7344	19.6485	0.3183	0.371644	0.337145	0.437284	71.7323	46.1805		0.0585242	0.3183	0.371644		0.046046	0.371644		0.469188	0.274099		0.046046	0.459823	0.762086	0.458122	0.196723	0.0693734	0.391262	0.450019	0.319838	-0.00620871	0.02153	0.0668077	0.506757	0.840057	-0.155801	0.511456
	0.045045	15.3924	19.2214	0.328067	0.387222	0.345315	0.44616	71.7323	46.1805		0.0572519	0.328067	0.387222		0.045045	0.387222		0.487346	0.287099		0.045045	0.481098	0.776397	0.476046	0.215842	0.0697133	0.402751	0.48738	0.347265	0.00184504	0.0100451	0.0545395	0.522859	0.876678	-0.145224	0.530236
	0.044044	15.0503	18.7942	0.336757	0.404009	0.353683	0.455216	71.7323	46.1805		0.0559796	0.336757	0.404009		0.044044	0.404009		0.506012	0.302006		0.044044	0.504358	0.783707	0.49805	0.237933	0.0743946	0.420395	0.512766	0.378221	0.0130047	0.00231573	0.0406887	0.547287	0.903093	-0.130502	0.560406
	0.043043	14.7083	18.3671	0.345353	0.421538	0.362255	0.464455	71.7323	46.1805		0.0547074	0.345353	0.421538		0.043043	0.421538		0.526053	0.317024		0.043043	0.528882	0.790161	0.523049	0.262118	0.0911628	0.449472	0.523737	0.410057	0.0232589	-2.97135e-05	0.0251586	0.577275	0.903211	-0.113315	0.597276
	0.042042	14.3662	17.94	0.354873	0.440122	0.371033	0.473882	71.7323	46.1805		0.0534351	0.354873	0.440122		0.042042	0.440122		0.549516	0.330729		0.042042	0.551393	0.804771	0.554604	0.287296	0.108379	0.473988	0.533482	0.438252	0.0319263	0.00158863	0.0116155	0.605162	0.895879	-0.0951635	0.632907
	0.041041	14.0242	17.5128	0.365031	0.460296	0.380025	0.483501	71.7323	46.1805		0.0521628	0.365031	0.460296		0.041041	0.460296		0.575917	0.344676		0.041041	0.577652	0.821575	0.597211	0.307227	0.127573	0.477825	0.550443	0.466021	0.040351	0.00869662	0.00217266	0.634239	0.887639	-0.0723698	0.668849
	0.04004	13.6821	17.0857	0.374285	0.480813	0.389234	0.493315	71.7323	46.1805		0.0508906	0.374285	0.480813		0.04004	0.480813		0.604084	0.357543		0.04004	0.61523	0.839313	0.643335	0.318457	0.148193	0.481654	0.568849	0.485082	0.0470674	0.0193342	-0.000984875	0.661	0.879991	-0.0524323	0.69522
	0.039039	13.34	16.6585	0.384149	0.502595	0.398667	0.503327	71.7323	46.1805		0.0496183	0.384149	0.502595		0.039039	0.502595		0.633168	0.372023		0.039039	0.656031	0.858183	0.690583	0.327876	0.166341	0.507087	0.578879	0.500479	0.0558409	0.0306842	0.00102406	0.672948	0.887522	-0.0335754	0.72502
	0.038038	12.998	16.2314	0.393989	0.523248	0.408328	0.513544	71.7323	46.1805		0.0483461	0.393989	0.523248		0.038038	0.523248		0.660642	0.385853		0.038038	0.688507	0.879717	0.737709	0.336636	0.173711	0.534668	0.576585	0.509511	0.0677281	0.0433152	0.0129579	0.681918	0.9091	-0.0183608	0.753254
	0.037037	12.6559	15.8042	0.404865	0.541133	0.418223	0.523967	71.7323	46.1805		0.0470738	0.404865	0.541133		0.037037	0.541133		0.685282	0.396985		0.037037	0.717239	0.906747	0.770486	0.346654	0.181858	0.55881	0.560411	0.508646	0.0791925	0.0583996	0.0276482	0.689395	0.936679	-0.00845877	0.774258
	0.036036	12.3139	15.3771	0.41605	0.555893	0.428359	0.534602	71.7323	46.1805		0.0458015	0.41605	0.555893		0.036036	0.555893		0.70387	0.407916		0.036036	0.734948	0.935397	0.791789	0.353345	0.179982	0.589667	0.54837	0.501501	0.0958127	0.0761423	0.0462708	0.698614	0.959914	-0.00270727	0.793506
	0.035035	11.9718	14.95	0.427734	0.568469	0.438739	0.545453	71.7323	46.1805		0.0445293	0.427734	0.568469		0.035035	0.568469		0.718328	0.418611		0.035035	0.74163	0.962099	0.812159	0.357424	0.175493	0.620579	0.547392	0.496938	0.116525	0.0908791	0.0650354	0.712169	0.97157	-0.00541574	0.813555
	0.034034	11.6298	14.5228	0.441062	0.578763	0.449372	0.556524	71.7323	46.1805		0.043257	0.441062	0.578763		0.034034	0.578763		0.72799	0.429536		0.034034	0.745626	0.983022	0.8262	0.357113	0.177626	0.651029	0.561366	0.496434	0.135133	0.0990235	0.0814022	0.734251	0.974101	-0.0144303	0.828958
	0.033033	11.2877	14.0957	0.455067	0.589514	0.460262	0.56782	71.7323	46.1805		0.0419847	0.455067	0.589514		0.033033	0.589514		0.736163	0.442865		0.033033	0.761799	0.995645	0.840935	0.346273	0.189717	0.686937	0.583695	0.500552	0.161306	0.100491	0.0968664	0.761553	0.97033	-0.0267583	0.84683
	0.032032	10.9457	13.6685	0.468879	0.601809	0.471415	0.579345	71.7323	46.1805		0.0407125	0.468879	0.601809		0.032032	0.601809		0.744795	0.458823		0.032032	0.784644	0.998607	0.856413	0.339517	0.203616	0.71947	0.616951	0.512751	0.191151	0.0909953	0.115988	0.805316	0.966064	-0.044399	0.86915
	0.031031	10.6036	13.2414	0.483487	0.615814	0.48284	0.591104	71.7323	46.1805		0.0394402	0.483487	0.615814		0.031031	0.615814		0.756185	0.475443		0.031031	0.807116	0.999719	0.87054	0.347366	0.220786	0.740961	0.655109	0.527902	0.218624	0.0775836	0.143563	0.853546	0.962784	-0.0598118	0.888824
	0.03003	10.2616	12.8142	0.499112	0.633583	0.494541	0.603102	71.7323	46.1805		0.0381679	0.499112	0.633583		0.03003	0.633583		0.773197	0.493969		0.03003	0.836937	0.999996	0.885045	0.370811	0.237043	0.759726	0.696431	0.545495	0.258018	0.0655593	0.168701	0.899993	0.965896	-0.0726111	0.90941
	0.029029	9.91952	12.3871	0.514593	0.657032	0.506525	0.615343	71.7323	46.1805		0.0368957	0.514593	0.657032		0.029029	0.657032		0.798751	0.515313		0.029029	0.884237	1	0.897453	0.413313	0.252552	0.78023	0.741005	0.57444	0.30069	0.0590465	0.190343	0.945958	0.974749	-0.0792986	0.928725
	0.028028	9.57747	11.96	0.529805	0.683041	0.5188	0.627833	71.7323	46.1805		0.0356234	0.529805	0.683041		0.028028	0.683041		0.826488	0.539594		0.028028	0.939954	1	0.901879	0.464118	0.269972	0.81257	0.786464	0.616468	0.340264	0.0634928	0.211251	0.981509	0.983938	-0.0768604	0.946466
	0.027027	9.23542	11.5328	0.544417	0.708003	0.531373	0.640576	71.7323	46.1805		0.0343511	0.544417	0.708003		0.027027	0.708003		0.85206	0.563947		0.027027	0.982781	1	0.908184	0.517276	0.284251	0.846923	0.834377	0.660408	0.38721	0.0793803	0.231963	0.991324	0.991783	-0.0647516	0.960548
	0.026026	8.89337	11.1057	0.560413	0.730829	0.54425	0.653578	71.7323	46.1805		0.0330789	0.560413	0.730829		0.026026	0.730829		0.873239	0.588419		0.026026	0.996393	1	0.921638	0.574926	0.297685	0.878267	0.879984	0.70439	0.429718	0.105353	0.254103	0.995841	0.997484	-0.0422909	0.972071
	0.025025	8.55131	10.6785	0.577631	0.753017	0.557439	0.666844	71.7323	46.1805		0.0318066	0.577631	0.753017		0.025025	0.753017		0.893326	0.612708		0.025025	0.999905	1	0.941724	0.631676	0.311049	0.909748	0.920749	0.745368	0.457722	0.141028	0.284013	0.998201	0.999555	-0.00901808	0.981371
	0.024024	8.20926	10.2514	0.593425	0.773354	0.570948	0.680379	71.7323	46.1805		0.0305343	0.593425	0.773354		0.024024	0.773354		0.910843	0.635865		0.024024	0.999735	1	0.960457	0.68318	0.317677	0.93826	0.954005	0.786086	0.481176	0.178661	0.322506	0.999355	0.999867	0.0292312	0.987688
	0.023023	7.86721	9.82426	0.609876	0.791764	0.584784	0.694189	71.7323	46.1805		0.0292621	0.609876	0.791764		0.023023	0.791764		0.926774	0.656753		0.023023	0.999511	1	0.975924	0.73166	0.319401	0.963012	0.97951	0.821126	0.498968	0.216328	0.365317	0.999715	1	0.0685497	0.992363
	0.022022	7.52516	9.39712	0.625586	0.807729	0.598956	0.708279	71.7323	46.1805		0.0279898	0.625586	0.807729		0.022022	0.807729		0.939277	0.676182		0.022022	0.999675	1	0.988821	0.76861	0.329439	0.98074	0.995554	0.845245	0.512593	0.256597	0.416372	0.999907	1	0.105501	0.996053
	0.021021	7.1831	8.96998	0.642626	0.822873	0.61347	0.722655		46.1805		0.0267176	0.642626	0.822873		0.021021	0.822872		0.951545	0.6942		0.021021	0.999903	1	0.994052	0.812223	0.343403	0.99206	0.999028	0.859204	0.536284	0.298364	0.471925	0.999981	1	0.138003	0.997952
	0.02002	6.84105	8.54284	0.660362	0.839693	0.628337	0.737323		46.1805		0.0254453	0.660362	0.839693		0.02002	0.839693		0.965098	0.714288		0.02002	1	1	0.996988	0.863405	0.364662	0.998834	0.999789	0.868863	0.579302	0.340954	0.544977	0.999995	1	0.160785	0.999009
	0.019019	6.499	8.11569	0.681217	0.857939	0.643564	0.752289		46.1805		0.024173	0.681217	0.857939		0.019019	0.857939		0.978506	0.737371		0.019019	1	1	0.999052	0.914972	0.407263	0.999588	0.99996	0.880041	0.6338	0.387492	0.621439	0.999998	1	0.181663	0.999839
	0.018018	6.15695	7.68855	0.701958	0.874369	0.65916	0.767558		46.1805		0.0229008	0.701958	0.874369		0.018018	0.874369		0.989404	0.759333		0.018018	1	1	0.999814	0.957802	0.452259	0.999989	0.999998	0.895976	0.686882	0.436121	0.680111	1	1	0.201331	1
	0.017017	5.81489	7.26141	0.723999	0.889445	0.675134	0.783137		46.1805		0.0216285	0.723999	0.889445		0.017017	0.889445		0.996929	0.781962		0.017017	1	1	0.999922	0.987793	0.50641	1	0.999999	0.91519	0.732633	0.489669	0.722182	1	1	0.235495	1
	0.016016	5.47284	6.83427	0.747412	0.903997	0.691495	0.799033				0.0203562	0.747412	0.903997		0.016016	0.903997		0.999632	0.808363		0.016016	1	1	1	0.998527	0.571605	1	1	0.939458	0.786047	0.547752	0.766309	1	1	0.280823	1
	0.015015	5.13079	6.40713	0.770412	0.917779	0.708253	0.815251				0.019084	0.770412	0.917779		0.015015	0.917779		0.999778	0.83578		0.015015	1	1	1	0.999112	0.631897	1	1	0.962817	0.833234	0.605853	0.819672	1	1	0.340103	1
	0.014014	4.78873	5.97999	0.792705	0.930976	0.725416	0.831798				0.0178117	0.792705	0.930976		0.014014	0.930976		0.999876	0.862076		0.014014	1	1	1	0.999505	0.682416	1	1	0.982379	0.877901	0.661609	0.872519	1	1	0.406013	1
	0.013013	4.44668	5.55284	0.814431	0.943331	0.742996	0.848682				0.0165394	0.814431	0.943331		0.013013	0.943331		0.999935	0.886726		0.013013	1	1	1	0.999742	0.736057	1	1	0.998465	0.924357	0.710175	0.918172	1	1	0.466763	1
	0.012012	4.10463	5.1257	0.831834	0.953116	0.761001	0.865907				0.0152672	0.831834	0.953116		0.012012	0.953116		0.999976	0.906257		0.012012	1	1	1	0.999904	0.776443	1	1	0.999533	0.968297	0.74569	0.962739	1	1	0.516122	1
	0.011011	3.76258	4.69856	0.846652	0.958938	0.779443	0.883483				0.0139949	0.846652	0.958938		0.011011	0.958938		1	0.917877		0.011011	1	1	1	1	0.802925	1	1	0.999946	0.98333	0.777457	0.985044	1	1	0.547943	1
	0.01001	3.42053	4.27142	0.860436	0.962835	0.798332	0.901415				0.0127227	0.860436	0.962835		0.01001	0.962835		1	0.92567		0.01001	1	1	1	1	0.829199	1	1	1	0.994213	0.808062	0.993863	1	1	0.557033	1
	0.00900901	3.07847	3.84428	0.871794	0.966303	0.817679	0.919711				0.0114504	0.871794	0.966303		0.00900901	0.966304		1	0.932607		0.00900901	1	1	1	1	0.855312	1	1	1	0.999986	0.839785	1	1	1	0.563594	1
	0.00800801	2.73642	3.41714	0.883536	0.969506	0.837494	0.938379				0.0101781	0.883536	0.969506		0.00800801	0.969506		1	0.939011		0.00800801	1	1	1	1	0.881912	1	1	1	1	0.879804	1	1	1	0.567408	1
	0.00700701	2.39437	2.98999	0.894032	0.972727	0.85779	0.957425				0.00890585	0.894032	0.972727		0.00700701	0.972727		1	0.945453		0.00700701	1	1	1	1	0.907113	1	1	1	1	0.920337	1	1	1	0.572533	1
	0.00600601	2.05232	2.56285	0.903299	0.976331	0.878577	0.976859				0.00763359	0.903299	0.976331		0.00600601	0.976331		1	0.952661		0.00600601	1	1	1	1	0.921881	1	1	1	1	0.953737	1	1	1	0.603656	1
	0.005005	1.71026	2.13571	0.910318	0.980049						0.00636132	0.910318	0.980049		0.00500501	0.980049		1	0.960097		0.00500501	1	1	1	1	0.935738	1	1	1	1	0.983623	1	1	1	0.641708	1
	0.004004	1.36821	1.70857	0.914113	0.983685						0.00508906	0.914113	0.983685		0.004004	0.983685		1	0.96737		0.004004	1	1	1	1	0.950596	1	1	1	1	0.999543	1	1	1	0.690926	1
	0.003003	1.02616	1.28143	0.916617	0.986994						0.00381679	0.916617	0.986994		0.003003	0.986994		1	0.973988		0.003003	1	1	1	1	0.966746	1	1	1	1	0.999805	1	1	1	0.747316	1
	0.002002	0.684105	0.854284	0.917661	0.98972						0.00254453	0.917661	0.98972		0.002002	0.98972		1	0.979439		0.002002	1	1	1	1	0.978586	1	1	1	1	1	1	1	1	0.795245	1
	0.001001	0.342052	0.427142	0.918703	0.991232						0.00127227	0.918703	0.991232		0.001001	0.991232		1	0.982464		0.001001	1	1	1	1	0.986502	1	1	1	1	1	1	1	1	0.8206	1
	0	0	0	0.919745	0.992744						0	0.919745	0.992744		0	0.992744		1	0.985488		0	1	1	1	1	0.994418	1	1	1	1	1	1	1	1	0.845955	1

## Sheet: Fig. 2
Figure 2 F			Figure 2 G			Figure 2 H																															Figure 2 I
							Upstream															Downstream																Note: Data not missing, it begins after 450 µm
Position (µm)	Intensity (a.u.)		Position (µm)	Intensity (a.u.)		Position (µm)	Intensity (a.u.)															Intensity (a.u.)															Position (µm)	Fractional change in signal intensity (%)
10			10			0	0.49912	0.777195	0.810473	0.724434	0.784077	0.834155	0.825163	0.522122	0.823504	0.675192	0.86812	0.835015	0.869946	0.850557		0.76247	0.739238	0.954201	0.648099	0.777017	0.794338	0.793656	0.873812	0.881244	0.905139	0.822463	0.593668	0.793873	0.720742		0
20			20			4.1762	0.72306	0.811619	0.837003	0.794055	0.826827	0.884227	0.864284	0.732605	0.852917	0.794589	0.896362	0.863251	0.866124	0.865331		0.815806	0.779341	0.988724	0.719679	0.787672	0.796368	0.823207	0.884834	0.874677	0.905139	0.839298	0.678217	0.843322	0.751001		4.1762
30			30			8.3524	0.800086	0.838385	0.857678	0.842229	0.867659	0.902412	0.875292	0.822464	0.871867	0.863786	0.918703	0.882566	0.874801	0.870514		0.829753	0.796755	0.99509	0.786819	0.796244	0.816646	0.83601	0.879716	0.90345	0.901942	0.841642	0.701796	0.869419	0.76122		8.3524
40			40			12.5286	0.842496	0.855986	0.864626	0.869921	0.871807	0.909644	0.878283	0.841069	0.868249	0.891231	0.913197	0.892351	0.90158	0.894045		0.848998	0.81384	1.01443	0.798366	0.808558	0.822673	0.841991	0.883453	0.908598	0.903807	0.844672	0.724549	0.879195	0.773382		12.5286
50			50			16.7048	0.874331	0.870888	0.905514	0.869659	0.875217	0.920618	0.900123	0.854665	0.875985	0.883743	0.92384	0.888559	0.906962	0.901317		0.852611	0.82503	1.00811	0.826371	0.80948	0.838088	0.850365	0.886676	0.901057	0.934982	0.860321	0.72508	0.887323	0.763749		16.7048
60			60			20.881	0.878316	0.883409	0.912682	0.877	0.880194	0.932734	0.913185	0.874489	0.874983	0.901675	0.923787	0.909878	0.927282	0.920375		0.86415	0.825255	1.01462	0.824987	0.813609	0.840139	0.864898	0.893121	0.909015	0.952381	0.862376	0.734865	0.884665	0.782097		20.881
70			70			25.0572	0.868156	0.898517	0.912074	0.891917	0.887863	0.931423	0.905926	0.887001	0.881328	0.925203	0.939252	0.91198	0.94356	0.915611		0.874156	0.835705	1.04251	0.825901	0.808208	0.856822	0.877475	0.920556	0.931722	0.947132	0.870939	0.75251	0.889168	0.792671		25.0572
80			80			29.2334	0.876301	0.906295	0.933988	0.902263	0.895053	0.940389	0.91485	0.914083	0.903144	0.923844	0.942493	0.910683	0.947558	0.915861		0.881425	0.840353	1.02313	0.848681	0.821167	0.871032	0.878606	0.915573	0.923207	0.956991	0.884506	0.757697	0.893298	0.799985		29.2334
90			90			33.4096	0.897298	0.919135	0.923153	0.911563	0.905818	0.944301	0.922189	0.904361	0.911102	0.938099	0.947182	0.914043	0.948393	0.920563		0.906407	0.854262	1.03435	0.852078	0.820467	0.885495	0.89579	0.922343	0.949642	0.954992	0.895519	0.760742	0.903205	0.806568		33.4096
100			100			37.5858	0.908662	0.920166	0.940766	0.904927	0.913616	0.948318	0.930789	0.912946	0.908876	0.942229	0.934088	0.925656	0.959772	0.938117		0.89605	0.855358	1.04776	0.85469	0.827195	0.878412	0.902515	0.935045	0.926017	0.950196	0.883268	0.761077	0.910477	0.812732		37.5858
110			110			41.762	0.932921	0.922725	0.953375	0.919322	0.922889	0.957115	0.928299	0.910996	0.914803	0.940364	0.946761	0.929428	0.963858	0.930114		0.927929	0.86652	1.03816	0.854141	0.826937	0.880526	0.897455	0.948667	0.951284	0.974523	0.904424	0.763965	0.924624	0.80291		41.762
120			120			45.9382	0.940584	0.929791	0.957238	0.922509	0.933028	0.960836	0.937498	0.926487	0.920925	0.944441	0.966151	0.938172	0.968998	0.93586		0.908793	0.863062	1.03241	0.870391	0.835546	0.881393	0.904649	0.939947	0.963249	0.994454	0.906478	0.768229	0.92357	0.810768		45.9382
130			130			50.1144	0.928039	0.941291	0.971864	0.945211	0.936162	0.957326	0.940957	0.925024	0.917363	0.979479	0.970524	0.95059	0.971766	0.941816		0.92909	0.884655	1.03486	0.875981	0.836339	0.878073	0.90848	0.959798	0.949559	0.976948	0.903396	0.772276	0.932598	0.811938		50.1144
140			140			54.2906	0.954882	0.939285	0.977524	0.944532	0.938558	0.95665	0.954326	0.939053	0.935478	0.956218	0.9632	0.942731	0.988835	0.962776		0.925608	0.884805	1.05065	0.884629	0.833777	0.887145	0.918196	0.966379	0.942964	0.961734	0.902158	0.780411	0.937409	0.82688		54.2906
150			150			58.4668	0.943234	0.944449	0.98112	0.950331	0.953693	0.971853	0.945516	0.933176	0.926184	0.975109	0.972395	0.947466	0.987012	0.951032		0.932878	0.885555	1.05301	0.888364	0.838072	0.895814	0.908173	0.971552	0.958713	0.964265	0.917359	0.791296	0.917111	0.818019		58.4668
160			160			62.643	0.949167	0.947205	0.971524	0.943748	0.950375	0.975976	0.952289	0.95235	0.938205	0.954726	0.966783	0.952319	0.987254	0.946915		0.938242	0.882247	1.0695	0.905319	0.840763	0.890274	0.902273	0.989994	0.987458	0.983316	0.913144	0.783299	0.922889	0.826922		62.643
170			170			66.8192	0.967055	0.950981	0.983525	0.942364	0.955297	0.981538	0.962457	0.950942	0.93815	0.959495	0.949474	0.957939	0.977764	0.949485		0.947175	0.883081	1.05573	0.904614	0.851234	0.890169	0.924129	0.977103	0.982366	0.973404	0.914277	0.780765	0.931412	0.823014		66.8192
180			180			70.9954	0.965479	0.958938	0.978934	0.956262	0.961693	0.991878	0.966774	0.942411	0.935451	0.969114	0.96241	0.971988	0.990988	0.957468		0.938176	0.893025	1.06397	0.917153	0.847547	0.899684	0.926085	0.971064	0.992968	0.977614	0.92608	0.790432	0.933147	0.821112		70.9954
190			190			75.1716	0.971806	0.967954	0.991154	0.960441	0.971113	1.00406	0.979884	0.959744	0.943381	0.976015	0.962015	0.972872	0.991296	0.981103		0.951948	0.897851	1.07179	0.891421	0.848579	0.908396	0.935202	0.956412	0.991465	0.982197	0.936881	0.796111	0.950194	0.825125		75.1716
200			200			79.3478	0.983914	0.965949	0.971621	0.977762	0.959463	0.996678	0.973806	0.963291	0.951979	0.989098	0.969286	0.970672	0.998589	0.970571		0.959677	0.916783	1.0645	0.905842	0.846072	0.910257	0.934361	0.96516	0.974992	0.980438	0.927081	0.80342	0.957158	0.837078		79.3478
210			210			83.524	0.988206	0.97443	0.976893	0.964151	0.975888	0.987501	0.98032	0.955058	0.953538	0.988698	0.968522	0.979435	0.995953	0.966747		0.946562	0.912509	1.05646	0.912111	0.852248	0.918673	0.93184	0.987124	0.97886	0.974683	0.947103	0.801101	0.956038	0.827799		83.524
220			220			87.7002	0.990811	0.972725	0.994506	0.977631	0.980312	0.991497	0.983634	0.964402	0.977469	0.99845	0.976715	0.956092	0.997732	0.984719		0.967077	0.900897	1.08479	0.905606	0.847897	0.9177	0.929674	0.98252	0.990881	0.980358	0.943125	0.807743	0.947844	0.829764		87.7002
230			230			91.8764	0.969135	0.970344	0.983331	0.967704	0.970855	0.985069	0.992477	0.987232	0.985761	0.988592	0.978059	0.97802	0.997095	0.97987		0.9648	0.901731	1.06895	0.911511	0.851363	0.923324	0.939082	0.980109	0.98398	0.981797	0.9441	0.814581	0.950282	0.841905		91.8764
240			240			96.0526	0.989497	0.969004	0.979857	0.967678	0.983372	0.996847	0.999493	0.960312	0.966088	0.977134	0.973001	0.976389	0.996853	0.990465		0.981462	0.914112	1.07315	0.928465	0.855843	0.922014	0.954714	0.971768	0.997114	0.985821	0.932639	0.805444	0.958256	0.83783		96.0526
250			250			100.229	0.991161	0.978723	0.967078	0.975724	0.988313	1.00535	0.993706	0.967137	0.988321	0.996106	0.999794	0.981105	0.997381	0.988397		0.987067	0.913643	1.0825	0.916474	0.847861	0.905118	0.962409	0.991836	1.00271	1.00397	0.957246	0.805306	0.96511	0.848488		100.229
260			260			104.405	0.981593	0.977458	0.964138	0.965849	0.980976	1.00044	0.989309	0.976995	0.994499	0.994614	0.987517	0.974739	0.996788	0.975942		0.972879	0.920597	1.08243	0.934683	0.851732	0.927638	0.957026	1.0005	1.00607	1.00996	0.957299	0.813461	0.968889	0.844915		104.405
270			270			108.581	0.991205	0.985096	0.978108	0.980244	0.988737	0.982553	0.986286	0.958796	0.982088	0.992748	1.0053	0.980476	0.999006	0.97475		1.0034	0.914308	1.09256	0.927185	0.856488	0.923092	0.963977	1.01356	1.00198	1.0062	0.946629	0.811869	0.960892	0.849303		108.581
280			280			112.757	1.00167	0.987917	0.983865	0.986148	0.989788	0.985005	0.988177	0.97101	0.995194	0.988885	1.00037	0.972912	0.991977	0.982733		0.99138	0.918498	1.10259	0.92183	0.868194	0.927342	0.955183	1.01258	1.00644	0.998424	0.961857	0.810042	0.965528	0.842365		112.757
290			290			116.934	0.993417	0.992209	1.00294	0.976717	0.988571	1.00888	0.990715	0.98818	0.96926	0.994374	1.02511	0.978865	0.990417	0.990591		0.984571	0.920494	1.09339	0.926323	0.85634	0.932692	0.954035	0.983359	0.991911	0.992588	0.947261	0.820456	0.978686	0.855405		116.934
300			300			121.11	0.999175	0.988385	1.02786	0.976247	0.984737	1.0181	0.992202	0.980787	0.976801	0.992988	1.01218	0.989004	0.990703	0.99615		1.00123	0.91966	1.08216	0.930399	0.867088	0.929541	0.948409	0.988559	0.976578	0.985394	0.947656	0.808764	0.965462	0.860671		121.11
310			310			125.286	1.00601	0.993803	1.00889	0.991739	0.996516	1.01966	0.991264	0.985093	0.979361	1.00628	1.00309	1.00052	0.990153	0.994248		0.994467	0.913278	1.08556	0.917127	0.863788	0.938317	0.945095	0.998255	0.983257	1.00418	0.955481	0.813146	0.965484	0.867734		125.286
320			320			129.462	1.0129	0.99473	0.993219	1.00156	0.989474	1.01235	0.986754	0.991836	0.993608	0.994694	0.995763	0.992875	1.00158	0.991698		0.987111	0.919435	1.09501	0.935728	0.8627	0.939331	0.960259	1.00375	0.996279	1.00993	0.95087	0.813736	0.954082	0.856784		129.462
330			330			133.638	1.00382	0.99683	1.01283	0.988395	0.986433	1.01461	0.995387	0.980516	0.986735	1.00951	0.998872	0.993975	0.998215	0.98731		0.989782	0.926698	1.10126	0.928282	0.866387	0.949143	0.950915	0.981545	1.01815	1.00636	0.962937	0.806092	0.948239	0.851623		133.638
340			340			137.815	1.00769	1.00325	1.02451	0.984424	0.987428	1.01611	0.998474	0.97908	1.00204	1.01372	1.00277	0.999497	0.999336	1.01084		0.988206	0.935405	1.1178	0.930529	0.853262	0.934616	0.960178	1.00803	1.00126	1.00421	0.961435	0.808647	0.966802	0.833839		137.815
350			350			141.991	1.02433	0.998367	1.00799	0.997617	0.995576	1.00691	1.00229	0.996305	0.995556	1.00258	0.974265	1.00018	0.996524	1.00589		0.996482	0.927654	1.10191	0.952656	0.863991	0.954408	0.959709	0.980028	1.01122	1.00463	0.961514	0.824071	0.991867	0.854715		141.991
360			360			146.167	1.0059	0.997936	0.998952	0.977893	0.985161	1.013	0.99904	0.990672	1.00065	1.00383	0.985014	0.995979	1.0092	1.00006		0.9997	0.922312	1.106	0.943565	0.865502	0.954768	0.943721	0.991673	0.998283	1.01425	0.958458	0.820102	0.983278	0.869176		146.167
370			370			150.343	0.996701	0.999051	0.995357	0.978049	0.99082	1.013	0.992736	0.997225	0.998506	1.0017	1.00398	0.995861	0.992811	1.00378		1.00894	0.923362	1.10945	0.929928	0.869687	0.954979	0.954488	0.992188	1.01348	1.01255	0.954401	0.829632	0.982443	0.877933		150.343
380			380			154.519	1.01174	1.00357	0.988311	0.980819	0.998175	1.01818	0.990359	0.987747	0.983535	1.02312	1.00243	0.999536	1.0007	1.00004		0.999481	0.931113	1.11073	0.926689	0.872231	0.947134	0.948135	0.997767	1.00966	1.00828	0.966493	0.822067	0.980114	0.855719		154.519
390			390			158.696	1.01796	0.996717	1.00716	0.978415	1.0024	1.0096	0.998749	0.987557	0.981698	1.00005	1.01708	0.994329	1.00151	0.994311		1.00182	0.924571	1.10694	0.926192	0.886868	0.953943	0.943689	0.972987	1.00596	1.00639	0.962989	0.827274	0.965857	0.846712		158.696
400			400			162.872	1.02687	1.00218	0.987728	0.987611	0.993143	1.00188	0.99731	0.998823	0.976634	0.990883	0.993102	0.986253	0.99894	0.992304		0.994183	0.925058	1.11392	0.935441	0.894315	0.955296	0.94689	0.984822	1.01926	0.993361	0.96407	0.822656	0.963792	0.860211		162.872
410			410			167.048	1.01176	1.01117	1.00454	0.981315	0.996922	0.996635	0.989179	1.01055	0.982394	1.02685	1.00822	1.00189	0.999248	1.00982		1.00121	0.925021	1.09161	0.929223	0.892269	0.951617	0.960518	0.989615	1.01785	1.00509	0.970577	0.821674	0.963287	0.855635		167.048
420			420			171.224	1.00388	1.0062	0.991348	0.988029	0.992516	1.00389	1.00041	1.00576	1.00212	1.0094	1.0116	1.00633	0.986221	0.998177		1.0113	0.928048	1.09868	0.929902	0.890555	0.961788	0.952612	0.998363	1.03223	0.9952	0.964781	0.837609	0.986573	0.862343		171.224
430			430			175.4	1.00876	1.01527	1.01576	1.00127	1.01681	1.01383	1.00696	1.01226	1.01815	0.999223	1.00404	0.987609	1.00184	1.01749		0.996745	0.92414	1.10641	0.940273	0.877964	0.970817	0.956622	0.996738	1.01217	0.981478	0.977716	0.840281	0.972272	0.869824		175.4
440			440			179.577	1.01912	1.002	1.02298	0.981367	0.994378	0.989996	0.998248	1.01014	0.997393	1.01486	1.00119	0.994604	1.00059	1.00802		0.992541	0.930982	1.10313	0.920863	0.88484	0.971536	0.954876	0.997252	1.01437	0.996505	0.95938	0.830516	0.974315	0.864913		179.577
450	0.879452		450	0.311526		183.753	1.00826	1.00669	1.02747	0.992209	0.993862	1.01609	1.00816	1.00703	1.00532	1.02595	1.00288	1.00975	1.00507	1.01038		1.01286	0.933737	1.10145	0.944976	0.881042	0.957157	0.952709	1.00963	1.01929	1.00823	0.969444	0.823933	0.978423	0.863409		183.753
460	0.876712		460	0.3125		187.929	1.00612	1.01259	1.00493	1.00598	1.0076	0.993591	1.0009	1.00922	1.01745	0.992935	0.99384	1.00317	1.00992	1.01354		1.02808	0.934027	1.10128	0.937975	0.894408	0.961365	0.955943	1.00795	0.998116	1.00242	0.973949	0.818235	0.968867	0.869803		187.929
470	0.873973		470	0.31348		192.105	1.00272	1.00812	0.996815	0.995213	1.00824	0.984836	1.00017	1.00557	0.995333	1.00426	0.992865	1.00459	0.997381	1.01076		1.01196	0.927373	1.1068	0.942416	0.893799	0.965065	0.946518	1.00178	0.997754	0.995226	0.979613	0.818451	0.971261	0.867714		192.105
480	0.871233		480	0.314465		196.281	1.01632	1.0038	0.989162	0.988604	0.994839	0.980734	1.00033	1.00397	1.00766	1.01143	0.983407	0.987118	0.989692	1.01335		1.02659	0.935124	1.10459	0.946517	0.885375	0.962338	0.937918	1.00822	1.0176	1.01428	0.974265	0.824051	0.975171	0.847945		196.281
490	0.868493		490	0.315457		200.458	1.00419	1.00083	1.00235	0.997617	1.01515	0.979698	1.00538	1.00597	1.01089	1.00439	0.997528	0.994545	0.984771	0.998469		1.01822	0.943184	1.10665	0.943173	0.889744	0.964093	0.951529	1.01093	1.01259	1.0013	0.982801	0.823521	0.980905	0.861382		200.458
500	0.865753		500	0.316456		204.634	0.999832	1.00553	0.993948	0.999602	1.01007	0.992237	0.99946	1.00559	0.995417	0.993734	1.00074	1.0114	0.985211	0.999556		1.01923	0.946905	1.10655	0.939882	0.883863	0.963332	0.955037	1.02293	1.00407	0.993974	0.975661	0.829769	0.984486	0.864788		204.634
510	0.863014		510	0.31746		208.81	1.01301	1.01164	1.00583	0.998557	0.994894	1.0034	0.99744	1.03915	0.996808	0.991789	1.0087	1.01117	0.989275	1.00269		1.00563	0.940485	1.09815	0.968122	0.887937	0.972635	0.956056	1.02344	1.01158	1.02059	0.965914	0.844977	0.983541	0.868508		208.81
520	0.860274		520	0.318471		212.986	1.0022	1.00662	0.978691	0.998949	1.01436	1.00621	1.00041	1.01283	1.00705	0.997278	1.01663	1.0169	0.988747	1.01172		1.00951	0.934449	1.1076	0.967208	0.880434	0.967857	0.9514	1.01908	1.01295	1.01625	0.981247	0.837727	0.98453	0.850975		212.986
530	0.857534		530	0.319489		217.162	1.00563	1.00506	0.98904	1.02327	1.02234	0.982532	1.00699	0.999771	1.00485	1.00469	1.01766	0.997669	0.992987	1.0131		1.02847	0.942387	1.12103	0.960233	0.89579	0.957495	0.9541	1.0161	0.993358	1.02294	0.975451	0.811397	0.979301	0.856178		217.162
540	0.854795		540	0.320513		221.339	0.994686	1.00669	0.990133	1.03205	1.01372	0.998285	0.997149	1.01811	1.01659	0.993654	1.02509	1.00836	1.00852	1.0029		1.01866	0.946333	1.10983	0.961095	0.881577	0.960561	0.956088	1.02022	1.01128	1.01391	0.96673	0.818058	0.989538	0.875049		221.339
550	0.852055		550	0.321543		225.515	1.00507	0.999857	0.996717	1.03093	1.00721	0.990672	0.988064	1.02526	0.996168	0.998237	1.00846	0.997256	1.01408	1.00123		1.02656	0.947654	1.11649	0.966032	0.874111	0.955	0.962991	1.01965	1.00905	1.02741	0.973053	0.827451	0.989736	0.859647		225.515
560	0.849315		560	0.322581		229.691	1.01014	1.00803	0.997033	1.01358	1.00384	0.98268	0.99592	1.01223	0.987931	1.00591	1.00646	1.00543	1.01665	0.99103		1.02212	0.946858	1.12274	0.952003	0.893209	0.972847	0.959903	1.00668	1.02669	1.02464	0.963832	0.808509	0.987144	0.870368		229.691
570	0.846575		570	0.323625		233.867	1.00294	1.0122	0.991858	1.03772	1.00612	0.999236	1.00496	1.01123	1.01206	1.00722	1.00707	1.01113	1.00325	0.997633		0.996175	0.941225	1.10094	0.947797	0.882001	0.984942	0.958933	1.02428	1.02333	1.03018	0.954006	0.814522	0.985958	0.853608		233.867
580	0.843836		580	0.324675		238.043	1.00743	1.00795	1.00481	1.03265	1.00562	0.998454	1.01372	1.00372	0.998923	1.01601	0.986358	1.00816	0.993339	1.01345		1.00598	0.939135	1.09363	0.956392	0.876747	0.979931	0.954843	1.01553	1.0046	1.02741	0.966915	0.828453	0.994305	0.866418		238.043
590	0.841096		590	0.325733		242.22	0.995212	1.00385	0.998199	1.0157	1.00876	0.984731	1.01276	1.00107	0.997532	0.981664	0.983354	1.01702	0.986265	1.01561		1.01573	0.93519	1.10884	0.960964	0.882149	0.986549	0.959192	1.00405	1.00268	1.02821	0.996843	0.83254	0.988857	0.872938		242.22
600	0.838356		600	0.326797		246.396	0.985928	1.00242	0.990231	1.01397	1.00782	0.987564	1.01199	1.01439	1.00507	1.00815	0.989335	1.00726	0.992416	1.00883		1.02773	0.937608	1.1031	0.958378	0.882849	0.972931	0.967323	1.01645	1.01284	1.03583	0.986595	0.838965	0.991076	0.853629		246.396
610	0.835616		610	0.327869		250.572	0.998562	1.00752	1.00238	1.00302	1.00138	1.00687	1.00103	1.0115	1.00521	1.02427	1.01168	1.00893	1.01197	1.00547		1.03489	0.94384	1.08666	0.951899	0.879844	0.985217	0.971041	1.03216	0.989879	1.03229	0.989993	0.844074	0.994766	0.853441		250.572
620	0.832877		620	0.328947		254.748	0.997949	1.00356	0.995867	1.01961	1.01021	1.00463	1.00855	1.00256	0.996168	1.00884	0.989598	1.03298	1.00456	0.987352		1.0117	0.948123	1.1094	0.95681	0.878001	0.972128	0.968067	1.02309	1.01175	1.0535	0.992839	0.836921	1.00415	0.872666		254.748
630	0.830137		630	0.330033		258.925	0.990395	0.996745	1.00964	1.00982	1.00789	1.00287	1.01314	1.01445	0.985344	1.0167	0.971868	1.00629	1.00575	0.989588		1.01159	0.947467	1.09382	0.956314	0.877153	0.969125	0.959758	1.00007	0.991048	1.03432	0.995658	0.842502	0.99771	0.856826		258.925
640	0.827397		640	0.331126		263.101	0.990658	0.996605	1.01552	1.01622	1.00889	0.995916	1.00271	1.0067	1.00669	1.01079	0.989809	1.01555	1.01779	0.989191		1.00073	0.953906	1.08904	0.96146	0.872231	0.982087	0.975713	1.007	1.00663	1.03314	0.993181	0.839653	1.00867	0.863304		263.101
650	0.824658		650	0.332226		267.277	0.987614	1.00447	1.02354	1.02236	1.01301	0.986443	1.0064	0.985038	1.02722	0.988965	1.0077	1.02029	1.00755	0.987916		1.00627	0.957392	1.08012	0.96692	0.876876	0.970204	0.964737	0.988072	0.996836	1.05403	0.994446	0.83474	1.02141	0.861653		267.277
660	0.821918		660	0.333333		271.453	0.978878	0.997401	1.0163	1.01588	1.01377	1.0053	1.00361	0.995898	1.01754	0.989897	1.00024	1.01154	1.00355	0.992137		1.00745	0.953475	1.11416	0.960415	0.883162	0.979085	0.969328	1.01117	0.999229	1.05598	0.986964	0.838749	1.02111	0.881401		271.453
670	0.819178		670	0.334448		275.629	0.976142	1.00817	0.989696	1.00929	1.00542	0.998919	0.995888	0.99644	1.01512	0.988565	1.01758	0.994977	1.00738	1.00438		1.0175	0.950719	1.10634	0.960259	0.886794	0.978746	0.967372	0.997225	1.00048	1.06677	1.00251	0.841146	1.00391	0.850891		275.629
680	0.816438		680	0.33557		279.805	0.979908	1.00408	1.00639	1.02724	0.992608	1.00628	1.00392	1.00432	1.02283	0.992935	1.0214	1.00256	1.01632	1.01164		1.02035	0.948751	1.0793	0.952056	0.874498	0.993189	0.972626	1.00343	0.999229	1.05393	0.98512	0.829946	1.00709	0.875926		279.805
690	0.813699		690	0.3367		283.982	0.989278	0.994852	1.00546	1.02531	1.00061	1.00222	1.00638	1.01185	1.02575	0.986593	1.00556	0.998317	0.996436	1.01546		1.02668	0.950822	1.10259	0.948869	0.868323	0.989129	0.968245	1.00917	1.01904	1.05568	0.97906	0.836803	1.00019	0.868758		283.982
700	0.810959		700	0.337838		288.158	0.986585	1.00103	0.986951	1.01596	0.998839	1.00032	1.0014	1.03119	1.02461	0.996106	1.00596	1.01975	1.00259	0.995293		1.03182	0.958235	1.09924	0.964804	0.875383	0.97623	0.975293	1.00405	1.00708	1.03197	0.980404	0.842384	0.994788	0.863116		288.158
710	0.808219		710	0.338983		292.334	0.988184	1.00319	1.01056	1.00872	1.00601	0.999173	1.00585	1.0047	1.01968	0.984808	0.992891	1.00787	1.00059	1.00269		1.02173	0.955396	1.09484	0.955661	0.887605	0.971747	0.973046	1.00126	1.01573	1.04689	0.966309	0.842305	1.00518	0.867358		292.334
720	0.805479		720	0.340136		296.51	0.994183	1.00141	1.00777	1.01413	1.00697	1.0033	1.01601	1.02043	1.01378	0.980652	0.991021	1.00425	1.01535	1.00208		1.0186	0.944562	1.10507	0.955556	0.89002	0.964621	0.971785	1.02263	1.02514	1.06536	0.965756	0.837923	0.9967	0.866105		296.51
730	0.80274		730	0.341297		300.687	1.00767	1.00886	1.02594	1.02105	1.01886	0.994923	1.01178	1.0158	1.02861	0.971432	0.9916	1.0048	1.01553	1.0197		1.02941	0.942781	1.09676	0.948268	0.878204	0.978704	0.976279	1.03319	1.01531	1.04271	0.992997	0.836096	1.01331	0.864412		300.687
740	0.8		740	0.342466		304.863	0.990395	0.996136	1.012	1.02466	0.991004	1.01757	1.00459	1.02398	1.03181	0.978973	0.993998	1.00694	1.00298	1.01738		1.03265	0.945264	1.0903	0.936041	0.874701	0.977055	0.972868	1.02239	1.0258	1.05467	0.964228	0.837314	1.00153	0.857328		304.863
750	0.79726		750	0.343643		309.039	0.983104	0.994955	0.994458	1.03845	1.00131	0.991708	1.00088	1.01978	1.02305	0.977721	0.997449	1.00632	0.993207	1.01042		1.04003	0.95504	1.09722	0.953675	0.882241	0.971557	0.979237	1.00727	1.01381	1.06482	0.969786	0.839456	1.00417	0.864725		309.039
760	0.794521		760	0.344828		313.215	0.978244	0.993924	0.996669	1.03168	1.00929	1.00281	0.995791	1.03078	1.0263	0.983689	1.0033	1.01146	0.991977	1.01025		1.03013	0.950391	1.11219	0.962584	0.882444	0.976822	0.984168	1.01431	1.02066	1.07399	0.973317	0.846549	1.00579	0.878413		313.215
770	0.791781		770	0.346021		317.391	0.981725	0.995218	1.00714	1.00394	1.00885	0.988198	1.01285	1.03157	1.00994	0.995866	0.993629	1.01761	0.998567	1.00689		1.04445	0.952472	1.12057	0.950305	0.883531	0.981072	0.965302	1.0132	1.0272	1.0714	0.969128	0.82749	1.0025	0.87158		317.391
780	0.789041		780	0.347222		321.567	0.984177	0.998282	1.00269	1.02776	1.0054	0.991349	1.0085	1.02442	1.00555	1.00335	0.978638	1.01974	0.982047	1.00085		1.0385	0.963428	1.11217	0.945655	0.882941	0.989954	0.96603	1.02176	1.01988	1.06911	0.982063	0.829573	0.999578	0.872875		321.567
790	0.786301		790	0.348432		325.744	0.971018	1.00417	0.999365	1.03806	1.00992	0.991413	1.016	1.02677	1.02132	0.991256	0.992127	1.01009	0.993361	1.00685		1.03024	0.95787	1.11175	0.932123	0.889836	0.97659	0.97109	1.04131	1.00059	1.05893	0.982669	0.832599	0.997337	0.859835		325.744
800	0.783562		800	0.34965		329.92	0.971281	1.00646	0.990085	1.02121	1.00922	1.01687	1.00656	1.0467	1.01779	0.997385	0.985989	1.0204	1.00617	0.995857		1.0209	0.953634	1.11773	0.932724	0.90239	0.968385	0.974533	1.03874	1.00034	1.05776	0.990757	0.833522	1.01263	0.857808		329.92
810	0.780822		810	0.350877		334.096	0.972748	0.998601	0.972277	1.02826	1.02236	1.00704	1.00738	1.01886	1.0103	0.993788	0.979824	1.01531	1.01144	0.999932		1.01207	0.958198	1.11656	0.953048	0.890813	0.971367	0.962069	1.02146	0.989907	1.04854	0.98728	0.836823	1.01735	0.871308		334.096
820	0.778082		820	0.352113		338.272	0.960202	0.99071	0.979177	1.03137	1.02443	0.997502	1.01341	1.0268	1.01331	0.996239	0.988202	1.00547	1.00206	0.999681		1.02606	0.952687	1.11768	0.94845	0.912805	0.986739	0.977281	1.01545	0.997559	1.0734	0.974028	0.843052	1.00355	0.849219		338.272
830	0.775342		830	0.353357		342.449	0.96515	0.994037	0.983962	1.01005	1.01659	1.00528	1.00709	1.02553	1.00758	0.983662	0.98591	1.00824	1.0083	0.996129		1.01625	0.951384	1.1196	0.946726	0.902556	0.97678	0.967436	1.03048	0.986067	1.06477	0.986358	0.834229	1.0121	0.848154		342.449
840	0.772603		840	0.35461		346.625	0.973076	0.985527	0.983209	0.995396	1.01268	0.996107	0.996243	1.03357	1.00374	0.986354	0.986753	1.01274	1.0005	1.00451		1.00931	0.954093	1.11941	0.966398	0.886259	0.964516	0.979076	1.02236	0.997309	1.08206	0.98807	0.821281	1.00977	0.853775		346.625
850	0.769863		850	0.355872		350.801	0.983148	0.987392	0.988676	1.01473	1.00876	0.98583	0.993657	1.03758	1.00182	0.993148	0.989282	1.01437	1.00703	1.01032		1.02737	0.953343	1.11771	0.961173	0.895514	0.966334	0.973288	1.01524	1.00026	1.0636	0.9627	0.840222	1.01761	0.879897		350.801
860	0.767123		860	0.357143		354.977	0.992387	0.984843	0.982942	1.03615	1.02054	0.985259	1.00446	1.02239	1.01061	0.977081	0.991785	1.00622	1.021	1.01084		1.01433	0.953718	1.11319	0.9589	0.876637	0.970986	0.966709	1.00982	1.00079	1.05147	0.957141	0.841676	1.02247	0.863743		354.977
870	0.764384		870	0.358423		359.153	0.973755	0.987401	1.00131	1.0252	1.01456	0.989552	1.01118	1.04535	1.00635	0.987073	0.983776	1.01274	1.01583	1.01023		1.01444	0.964318	1.12376	0.957098	0.89096	0.959272	0.975374	1.01773	0.994944	1.06895	0.972526	0.841794	1.01403	0.871517		359.153
880	0.761644		880	0.359712		363.329	0.978134	0.987889	1.00741	1.00869	1.01812	0.994246	1.00188	1.04716	0.994638	0.985421	0.983038	1.00146	1.00663	1.01226		1.03329	0.952631	1.12193	0.957045	0.892638	0.949333	0.970217	1.00026	1.01473	1.0827	0.987517	0.839613	1.01129	0.876929		363.329
890	0.758904		890	0.361011		367.506	0.95729	0.981694	1.0059	1.00579	1.01561	0.997777	0.994611	1.04121	1.00301	0.968501	0.989598	1.01559	1.01054	1.02332		1.00583	0.946473	1.10541	0.951559	0.886259	0.951638	0.978186	1.02217	0.995027	1.07026	0.987332	0.830221	1.02557	0.865937		367.506
900	0.756164		900	0.362319		371.682	0.979054	0.981047	0.982894	1.01502	1.01405	0.993316	0.988387	1.03649	1.00209	0.976522	0.976057	1.00863	1.0184	1.02449		1.00384	0.957767	1.09834	0.960494	0.887679	0.969738	0.982082	0.992188	1.0061	1.07871	0.976294	0.848337	1.01221	0.868905		371.682
910	0.753425		910	0.363636		375.858	0.977083	0.978507	0.987534	1.01512	1.00623	0.978197	1.00075	1.02924	1.00118	0.977694	0.96926	0.998082	1.01781	1.02731		1.01498	0.950485	1.10235	0.96854	0.901173	0.951786	0.98344	1.00029	1.02149	1.07735	0.972974	0.821202	1.00804	0.851476		375.858
920	0.750685		920	0.364964		380.034	0.97855	0.981778	0.992563	1.0112	1.02131	0.985365	1.01244	1.03427	1.01581	0.967089	0.971341	1.01594	1.01087	1.00336		1.01538	0.959651	1.12038	0.963341	0.900214	0.953858	0.983618	1.02433	1.00574	1.073	0.982037	0.825466	1.00988	0.856492		380.034
930	0.747945		930	0.3663		384.211	0.970624	0.976895	0.992077	1.01261	1.00929	0.977414	1.00499	1.02932	0.993692	0.955046	0.960961	1.00386	1.00415	0.993098		1.01415	0.961169	1.11868	0.948006	0.886518	0.961957	0.986011	1.01041	1.00315	1.06346	0.994235	0.855273	1.00997	0.860128		384.211
940	0.745205		940	0.367647		388.387	0.976032	0.975264	0.996474	1.01366	1.01558	0.986422	1.00208	1.04243	0.987403	0.983076	0.989914	1.00311	1.00426	1.00739		1.0126	0.956623	1.11319	0.947562	0.88578	0.964177	0.99196	1.01106	0.996085	1.04684	0.992048	0.844584	1.01774	0.847297		388.387
950	0.742466		950	0.369004		392.563	0.973427	0.978432	0.973127	1.00065	1.01005	0.989742	1.01097	1.02726	0.981364	0.990457	0.983328	1.00405	1.00612	1.00177		1.00947	0.948498	1.12628	0.962349	0.878959	0.968554	0.987563	1.02144	1.00861	1.06973	0.977611	0.831636	1.00213	0.855405		392.563
960	0.739726		960	0.37037		396.739	0.977849	0.972921	0.972884	1.0327	1.01536	0.982976	0.996147	1.02352	0.997114	0.964958	0.98944	1.00229	0.979785	1.00336		1.01553	0.941656	1.12322	0.932488	0.871051	0.985936	0.981064	1.00676	0.982116	1.07506	0.975846	0.836882	1.00632	0.860399		396.739
970	0.736986		970	0.371747		400.915	0.980827	0.9713	0.986465	1.0123	0.992756	0.986486	0.990925	1.00321	0.980557	0.966929	0.991205	1.00669	1.00362	0.993098		1.00911	0.945274	1.12718	0.95843	0.892601	0.973756	0.983085	0.996169	1.00173	1.07447	0.996791	0.839201	1.00452	0.854862		400.915
980	0.734247		980	0.373134		405.091	0.968062	0.965949	0.986052	1.0217	1.00247	0.985576	0.992978	1.02103	0.96862	0.951022	0.974819	1.00172	1.01126	1.00016		1.02963	0.942968	1.1136	0.957672	0.882646	0.979783	0.978267	1.01093	1.01487	1.07013	0.989124	0.834013	0.997974	0.862552		405.091
990	0.731507		990	0.374532		409.268	0.971456	0.968226	0.988579	0.999001	1.0148	0.983546	0.993188	1.00481	0.990269	0.952994	0.968311	0.991519	1.00652	1.00466		1.02516	0.956295	1.11304	0.95809	0.882259	0.977055	0.972674	1.01827	0.99486	1.06512	0.981984	0.85101	1.00588	0.850891		409.268
1000	0.728767		1000	0.37594		413.444	0.953349	0.961094	0.994263	1.01337	1.0153	0.97198	0.998959	1.02482	0.986234	0.952568	0.979113	1.00015	1.00781	0.995439		1.02319	0.948226	1.11574	0.962218	0.893762	0.958405	0.962603	1.01721	0.987681	1.06629	0.985146	0.842757	1.00836	0.851455		413.444
1010	0.726027		1010	0.377358		417.62	0.948861	0.953812	0.990401	1.02131	1.00435	0.980586	0.997359	1.02916	0.973239	0.96637	0.981141	1.01347	0.997315	0.989818		1.01614	0.945011	1.11302	0.96692	0.897744	0.956819	0.975438	1.01109	0.989072	1.06229	0.981352	0.846412	1.00786	0.874798		417.62
1020	0.723288		1020	0.378788		421.796	0.948204	0.954852	0.992393	1.01512	1.00678	0.993062	1.00541	1.0089	0.980557	0.958829	0.991258	0.995076	0.980026	0.996881		1.01814	0.955686	1.09096	0.953362	0.889633	0.966334	0.970766	1.02333	0.989212	1.06482	1.00762	0.833502	1.00933	0.860462		421.796
1030	0.720548		1030	0.380228		425.973	0.957268	0.958189	0.977184	0.985312	1.0151	1.00173	0.999186	1.01759	0.967924	0.962906	0.979429	0.997512	1.00353	0.985387		1.0242	0.965068	1.09465	0.945289	0.888711	0.962676	0.978688	1.01762	0.984843	1.07862	0.975319	0.834583	0.986924	0.862615		425.973
1040	0.717808		1040	0.381679		430.149	0.958166	0.965236	0.98406	1.00088	1.01235	0.99469	0.999509	1.0066	0.968592	0.953101	0.977743	0.996471	0.999578	0.979661		1.0254	0.955546	1.1057	0.957725	0.881227	0.964642	0.977782	1.02257	1.00143	1.06469	0.989625	0.837157	0.994833	0.87298		430.149
1050	0.715068		1050	0.383142		434.325	0.950043	0.952856	0.997106	0.993959	1.01548	0.984519	1.0041	1.00299	0.970234	0.952301	0.970392	1.00142	0.984244	0.98917		1.02477	0.964393	1.10546	0.963864	0.891808	0.963353	0.977896	1.02274	0.992773	1.07423	0.997054	0.834897	1.00586	0.874484		434.325
1060	0.712329		1060	0.384615		438.501	0.960246	0.942987	0.990352	0.998609	1.01108	0.980903	1.004	1.0125	0.962442	0.969541	0.970471	1.00056	0.980444	0.992722		1.03447	0.960953	1.10495	0.940038	0.886739	0.946838	0.969732	1.01258	1.00315	1.07223	0.981036	0.839004	1.01309	0.859856		438.501
1070	0.709589		1070	0.3861		442.677	0.956611	0.939013	0.973297	0.996258	1.00937	0.973079	0.995759	1.02171	0.956682	0.951688	0.991021	0.986312	1.00353	1.00626		1.03475	0.962153	1.09917	0.957699	0.888711	0.962126	0.967938	1.02	1.00922	1.07945	0.984487	0.833935	1.0003	0.859522		442.677
1080	0.706849		1080	0.387597		446.853	0.955298	0.944627	0.962777	1.0007	0.998986	0.977922	0.987724	1.01951	0.968091	0.959895	0.977163	0.987098	0.983497	1.01717		1.0357	0.956117	1.11005	0.95668	0.892269	0.972297	0.967323	1.02772	1.00674	1.06951	1.00801	0.827136	0.998501	0.859647		446.853
1090	0.70411		1090	0.389105		451.03	0.954531	0.945611	0.973006	1.01115	1.00631	0.96534	1.00806	1.01743	0.960967	0.965064	0.95253	0.984779	1.00437	0.998532		1.03289	0.956848	1.111	0.956732	0.894776	0.973418	0.97303	1.01756	1.00922	1.05899	0.985831	0.825702	0.996744	0.854966		451.03	0.357818	0.336973	0.614859	0.275622	-0.0552421	0.348419	-0.105109	-0.0819273	0.215262	0.171908	0.469725	0.28776
1100	0.70137		1100	0.390625		455.206	0.953546	0.942134	0.972082	1.00809	0.981326	0.982278	1.00336	1.0187	0.959354	0.96589	0.941492	0.998632	0.996216	0.987874		1.02004	0.947345	1.11076	0.948921	0.901007	0.967709	0.979286	1.0193	1.00365	1.06275	0.989177	0.834112	0.98732	0.861486		455.206	0.136131	0.315101	0.585243	0.449568	0.0594684	0.281576	-0.0700475	0.284995	0.244034	0.223161	0.367369	0.208107
1110	0.69863		1110	0.392157		459.382	0.947394	0.948189	0.966203	1.00138	0.994544	0.966546	0.995791	1.02967	0.958407	0.956644	0.947103	0.994958	0.995843	0.990006		1.00933	0.954946	1.10867	0.930817	0.908326	0.96238	0.980272	1.00933	1.0068	1.08531	0.962041	0.837059	0.997161	0.864913		459.382	0.283544	0.379591	0.644959	0.105475	0.179735	0.326935	-0.0423128	0.173532	0.507326	-0.0788131	0.15341	0.226657
1120	0.69589		1120	0.393701		463.558	0.950963	0.944674	0.974074	0.982595	0.999005	0.964685	0.98968	1.00196	0.96887	0.978014	0.964913	0.996353	0.989055	0.989421		1.01941	0.948723	1.10228	0.93962	0.904233	0.971472	0.980627	1.01673	1.02146	1.04673	0.945707	0.846314	1.00402	0.854235		463.558	0.0176788	0.41152	0.517064	0.0455222	0.165661	0.23233	-0.0102107	0.433837	0.269393	-0.0492842	0.304598	0.213456
1130	0.693151		1130	0.395257		467.735	0.960837	0.942575	0.961563	1.00122	0.998046	0.971472	0.990311	1.00952	0.954067	0.951315	0.971842	0.98307	0.986748	1.00384		1.01936	0.951441	1.09912	0.946073	0.909542	0.964812	0.971769	1.01161	1.0233	1.06946	0.96926	0.83812	1.00962	0.862824		467.735	0.0231956	0.289471	0.490425	0.363019	0.0608515	0.423023	-0.067085	0.288344	0.14451	0.249868	0.307683	0.404292
1140	0.690411		1140	0.396825		471.911	0.95486	0.946652	0.956582	1.00415	0.983114	0.962338	0.992445	1.018	0.987876	0.966636	0.963253	0.98533	0.985364	0.98825		1.03302	0.952865	1.098	0.954328	0.895219	0.944597	0.976069	1.01965	1.0233	1.05779	0.972421	0.835546	0.998325	0.868779		471.911	0.0183746	0.337361	0.582757	0.283	0.0298732	0.532141	0.148956	0.0790943	0.27366	0.167579	0.44915	0.181721
1150	0.687671		1150	0.398406		476.087	0.958363	0.945836	0.979808	1.00059	0.991465	0.96902	0.983198	0.997063	0.980947	0.960801	0.966967	0.981262	0.987385	0.989776		1.02405	0.9519	1.10174	0.953414	0.88978	0.951892	0.984184	0.984795	1.00624	1.0596	0.970735	0.841126	0.990571	0.861591		476.087	0.141051	0.394701	0.411342	-0.0669436	0.184477	0.518849	0.164341	0.081783	0.033219	0.212337	0.219123	0.150314
1160	0.684932		1160	0.4		480.263	0.965654	0.930935	0.969556	1.00417	0.986912	0.966482	0.987159	1.00492	0.977302	0.946386	0.967942	0.981203	0.993426	0.991698		1.01566	0.955995	1.09037	0.941632	0.896546	0.968766	0.982584	1.01247	1.00802	1.07479	0.976215	0.837393	1.00292	0.851915		480.263	0.107553	0.388005	0.727323	0.0926473	0.268547	0.300743	0.161361	-0.020453	0.069922	0.271617	0.133639	0.33798
1170	0.682192		1170	0.401606		484.439	0.954925	0.933624	0.959036	0.998635	1.00205	0.971388	1.00656	0.997198	0.968397	0.951209	0.963332	0.981105	1.0047	0.98616		1.02867	0.95459	1.08802	0.979303	0.904971	0.956163	0.992396	1.01594	1.00249	1.071	0.977269	0.83702	1.00164	0.851999		484.439	0.301984	0.272994	0.721643	0.029932	0.0964362	0.282137	0.202721	-0.0844868	0.100583	0.184014	0.0634249	0.349377
1180	0.679452		1180	0.403226		488.616	0.954466	0.939969	0.948516	0.993463	0.985308	0.974179	0.995177	1.00976	0.968815	0.9624	0.966994	0.983758	1.00426	0.979348		1.01481	0.94712	1.07592	0.97818	0.888195	0.964093	0.993431	1.02203	0.996029	1.07449	0.99384	0.833149	0.998743	0.871601		488.616	0.305679	0.228082	0.630241	-0.00761262	0.115539	0.326236	0.0467907	0.170101	0.0948686	0.29013	0.128013	0.265922
1190	0.676712		1190	0.404858		492.792	0.948182	0.933821	0.941787	0.980165	0.999134	0.977731	0.991523	0.999419	0.963361	0.950249	0.950739	0.983777	0.983014	0.993328		1.00999	0.943549	1.09426	0.956366	0.886333	0.964685	0.991087	1.00483	1.01011	1.08158	0.98425	0.833974	0.994305	0.877452		492.792	0.18837	0.186383	0.440651	-0.0196881	0.0954316	0.348569	0.0211296	0.163958	0.165591	0.0142802	0.420372	0.105354
1200	0.673973		1200	0.406504		496.968	0.951182	0.931713	0.948565	0.993985	1.00345	0.959124	1.00155	1.00018	0.956376	0.943615	0.94655	0.976134	0.98398	1.00075		1.01638	0.946417	1.08039	0.943487	0.907017	0.962803	0.982939	1.0187	1.02383	1.08571	0.981958	0.832952	0.990351	0.867985		496.968	0.153888	0.247626	0.369967	0.0585426	-0.0123959	0.244958	0.00617848	0.0996619	0.187354	0.298457	0.274016	0.152912
1210	0.671233		1210	0.408163		501.144	0.946605	0.939351	0.9267	0.984711	0.998286	0.952484	1.0014	1.0115	0.959688	0.950463	0.945733	0.978158	0.984068	0.9894		1.00579	0.949163	1.0948	0.95007	0.897818	0.966038	0.977863	1.01564	1.02872	1.06863	0.979402	0.817921	1.00057	0.869657		501.144	0.131351	0.337767	0.414059	0.159649	0.021827	0.163057	0.20812	0.142852	0.164055	0.263928	0.0868685	0
1220	0.668493		1220	0.409836		505.32	0.955057	0.936117	0.929299	0.976769	0.996516	0.95813	0.999962	0.992215	0.944995	0.929679	0.939331	0.981105	0.978708	0.97822		1.01711	0.951122	1.08933	0.952343	0.889449	0.954429	0.980062	1.00679	1.00738	1.08196	0.976794	0.817331	1.01493	0.861068		505.32	0.097228	0.269479	0.263921	0.211845	-0.260619	0.475637	0.108681	0.341407	0.133992	0.308332	-0.0714378	0.0905749
1230	0.665753		1230	0.411523		509.497	0.944394	0.93234	0.926189	0.988473	0.996811	0.951723	0.997408	0.987286	0.941211	0.960534	0.953505	0.9691	0.98398	0.969213		1.03418	0.953587	1.07939	0.9496	0.886149	0.961492	0.979981	1.00703	1.00229	1.07069	0.998055	0.824719	1.0092	0.852417		509.497	-0.0159384	0.385953	0.303683	0.0381272	0.01553	0.432545	-0.0546704	0.376354	0.111714	0.276452	0.0891012	0.0324718
1240	0.663014		1240	0.413223		513.673	0.951663	0.922265	0.944338	1.00882	0.998728	0.949397	0.999978	0.981057	0.960216	0.957284	0.949738	0.979042	0.988132	0.980581		1.01577	0.945218	1.08122	0.932645	0.888195	0.953182	0.98559	1.01231	1.00137	1.08369	0.999399	0.82918	1.00158	0.86203		513.673	0.146512	0.299033	0.480994	-0.117308	-0.00702401	0.403817	-0.0120429	0.120419	-0.0269708	0.444737	0.450118	0.207217
1250	0.660274		1250	0.414938		517.849	0.946649	0.926539	0.943147	0.985103	0.998267	0.939522	1.00405	1.0001	0.959298	0.942469	0.951503	0.97354	0.984552	0.985931		1.00986	0.946923	1.07706	0.941423	0.887532	0.961365	0.986221	1.00611	1.00056	1.08441	0.987886	0.828806	0.98464	0.861047		517.849	0.210614	0.269696	0.352795	0.110961	-0.134498	0.526383	0.0166003	0.196825	-0.105004	0.246816	0.24428	0.204687
1260	0.657534		1260	0.416667		522.025	0.946452	0.923109	0.936369	0.986932	1.0038	0.941488	0.990553	1.00094	0.954178	0.942816	0.948052	0.977156	0.983453	0.978157		1.02179	0.949351	1.09118	0.950645	0.894942	0.963987	0.984378	1.00513	1.00215	1.07756	1.0033	0.827883	0.996216	0.860274		522.025	0.185598	0.27935	0.349223	0.153371	-0.23566	0.350363	0.0151352	0.318141	0.28738	0.40206	0.115326	0.174663
1270	0.654795		1270	0.41841		526.201	0.943825	0.921103	0.937729	0.991974	0.996664	0.951532	0.98281	1.00936	0.964724	0.942629	0.958379	0.982697	0.98833	0.970947		1.02017	0.94832	1.08697	0.93881	0.881522	0.968554	0.988904	1.00023	0.999646	1.08617	0.997844	0.829022	1.00443	0.854715		526.201	0.29954	0.289701	0.707766	0.0989682	-0.0804705	0.424549	-0.119279	0.0906189	0.18259	0.488685	0.0752359	0.142408
1280	0.652055		1280	0.420168		530.378	0.947919	0.928826	0.914479	0.99166	0.985548	0.965636	0.98344	1.00865	0.961858	0.927202	0.964913	0.963205	0.984068	0.978909		1.03598	0.946577	1.07951	0.953701	0.897412	0.965996	0.987967	1.00364	0.987013	1.06133	0.979587	0.826036	1.0148	0.84784		530.378	0.258027	0.126833	0.513637	0.117958	-0.131181	0.452352	0.0214784	0.0184449	0.205723	0.275233	0.269136	0.105644
1290	0.649315		1290	0.421941		534.554	0.921317	0.92728	0.92823	0.990981	1.00586	0.957305	0.983925	1.0115	0.96055	0.934769	0.964307	0.967076	0.981498	0.997257		1.01507	0.941216	1.08826	0.953022	0.888951	0.954937	0.982196	1.00995	0.985566	1.0754	0.98778	0.818628	1.0012	0.854506		534.554	0.228665	0.177895	0.553559	0.232762	-0.0427712	0.366938	0.449224	-0.17299	0.291306	0.223231	0.200113	0.0575642
1300	0.646575		1300	0.423729		538.73	0.931192	0.921647	0.930368	0.999367	0.999558	0.949481	0.999347	0.995384	0.953315	0.94191	0.958194	0.974444	0.976885	0.975983		1.03197	0.954702	1.09676	0.952186	0.88873	0.969527	0.985994	0.990401	1.01197	1.07511	0.977901	0.815622	0.999072	0.857265		538.73	0.0773305	0.288332	0.398595	0.250991	-0.24107	0.379305	0.191782	0.0523156	0.136267	0.439649	0.18803	0.203429
1310	0.643836		1310	0.425532		542.906	0.938723	0.921591	0.931461	0.998217	0.999853	0.939564	0.993657	1.00521	0.940765	0.950329	0.950739	0.975977	0.982399	0.984154		1.0228	0.954271	1.10077	0.956	0.899901	0.947071	0.988484	1.00362	1.02085	1.09307	0.988755	0.803695	0.998413	0.852605		542.906	0.0659866	0.213088	0.16539	-0.0760277	0.0239486	0.389021	0.127939	-0.13389	0.116548	0.321512	-0.110127	0.227403
1320	0.641096		1320	0.42735		547.082	0.940694	0.921497	0.92772	0.994873	1.00022	0.954387	0.98711	1.00949	0.950087	0.931518	0.95095	0.972106	0.974732	0.99895		1.02252	0.937795	1.09062	0.945446	0.905063	0.944998	0.995791	1.0067	1.00891	1.08526	0.993708	0.808391	0.992899	0.87484		547.082	0.119236	0.165476	0.497799	0.14678	0.0370274	0.336435	0.271239	0.0178889	0.15019	0.176579	0.1538	0.222833
1330	0.638356		1330	0.429185		551.259	0.942073	0.914102	0.933818	0.995265	1.00413	0.949693	0.987369	1.00307	0.945218	0.939991	0.944232	0.984779	0.977127	1.00582		1.01231	0.939857	1.07932	0.941972	0.913155	0.96128	1.00072	1.01586	0.993051	1.08225	0.977954	0.819473	0.997007	0.864224		551.259	0.0367362	0.30011	0.199519	-0.0353832	-0.00313227	0.272169	0.162425	0.0560932	0.0813804	0.310447	0.0186024	0.109841
1340	0.635616		1340	0.431034		555.435	0.944328	0.917026	0.947132	0.987036	1.0073	0.936688	0.992558	0.984443	0.946498	0.936634	0.948315	0.989751	0.983541	1.01059		0.999854	0.938264	1.08345	0.945211	0.903514	0.969147	0.997989	1.03135	0.986818	1.07506	0.975978	0.815877	1.00648	0.85668		555.435	0.148375	0.212219	0.259536	-0.057305	-0.0280051	0.393607	0.167449	-0.0788916	-0.0679862	0.230473	-0.0199944	0.268194
1350	0.632877		1350	0.4329		559.611	0.948905	0.912275	0.937535	0.99759	0.992995	0.925185	1.00122	0.991944	0.947694	0.930452	0.938594	0.991774	0.987605	0.985868		1.00397	0.931759	1.09543	0.949992	0.890647	0.979846	0.99335	1.00635	0.985622	1.07143	0.974555	0.823914	1.00527	0.872875		559.611	0.112895	0.389467	0.179387	0.100607	0.0136346	0.306071	0.0961994	-0.255983	-0.0851861	0.586635	0.217499	0.170778
1360	0.630137		1360	0.434783		563.787	0.937081	0.916886	0.92874	0.994247	0.999705	0.926137	0.990877	0.989913	0.971458	0.935914	0.92197	0.976055	0.973788	0.985993		1.01963	0.928798	1.09331	0.947144	0.893431	0.962168	1.00135	1.01962	0.985761	1.09472	0.985646	0.820829	1.01148	0.86972		563.787	0.0449193	0.261529	0.425877	0.447485	0.169983	0.243676	0.169264	-0.278496	0.0629801	0.438805	0.381472	0.137613
1370	0.627397		1370	0.436681		567.963	0.940891	0.917542	0.928376	0.990197	1.01147	0.921316	0.988662	0.989832	0.96414	0.928001	0.948552	0.963048	0.972448	0.985241		1.02284	0.933868	1.10019	0.945786	0.899496	0.962993	0.99065	1.00833	0.993692	1.0887	0.994077	0.830359	1.009	0.872228		567.963	0.12111	0.23494	0.28531	0.225351	0.164748	0.226151	0.197707	-0.0770519	0.150549	0.220309	0.347147	0.0540572
1380	0.624658		1380	0.438596		572.14	0.9373	0.920747	0.923784	0.988917	1.00664	0.929013	0.990941	0.986203	0.9603	0.928694	0.952267	0.968255	0.978027	0.984426		1.0344	0.934187	1.099	0.930216	0.891366	0.958595	0.992121	1.00364	0.965809	1.06909	0.992338	0.81739	1.00336	0.869991		572.14	0.222857	0.181731	0.55173	0.0603862	0.187908	0.29108	0.182543	-0.169934	0.0481602	0.38757	0.110394	0.0265213
1390	0.621918		1390	0.440529		576.316	0.930053	0.919004	0.913459	0.990772	0.999503	0.928695	0.995047	0.988017	0.963444	0.914785	0.959802	0.967351	0.973831	0.984572		1.03175	0.935639	1.09543	0.939464	0.888048	0.95352	0.981549	1.01616	0.984091	1.06581	0.988623	0.816506	1.02056	0.864266		576.316	0.229154	0.154417	0.506814	0.13671	-0.00590829	0.273394	0.0456174	0.0151251	0.176342	0.403739	0.37479	0.210275
1400	0.619178		1400	0.442478		580.492	0.941285	0.919201	0.921525	0.99247	1.00002	0.923599	0.985025	1.00307	0.9576	0.920514	0.942335	0.970888	0.987144	0.995		1.03193	0.938114	1.0887	0.945394	0.896454	0.967857	0.980337	0.997578	0.992745	1.09632	0.984013	0.819473	1.02253	0.867776		580.492	0.189828	0.173935	0.187775	0.0752672	-0.179231	0.494962	0.0497283	0.268225	0.160991	0.248468	0.452226	-0.0198669
1410	0.616438		1410	0.444444		584.668	0.933359	0.917176	0.907409	0.975568	1.00632	0.936646	0.961972	1.01448	0.940543	0.930239	0.944311	0.975486	0.990351	0.981584		1.02963	0.938854	1.10352	0.94286	0.900749	0.965932	0.998733	0.999284	0.981142	1.08491	1.00372	0.82859	1.00494	0.854339		584.668	0.0642994	0.240765	0.484785	0.195482	0.173488	0.566929	-0.02642	0.174502	0.221974	0.267114	0.402854	0.024528
1420	0.613699		1420	0.446429		588.844	0.947175	0.913334	0.911418	0.968619	1.00942	0.938317	0.976166	1.00454	0.955792	0.921153	0.949132	0.963912	0.990681	0.989797		1.01349	0.934534	1.10276	0.937739	0.905542	0.965002	0.988048	1.01228	0.981086	1.07849	0.98043	0.828885	1.00663	0.862155		588.844	0.178688	0.221533	0.562639	0.229034	0.140196	0.317034	0.137669	-0.101479	0.32368	0.395982	0.434235	0.0547273
1430	0.610959		1430	0.44843		593.021	0.941964	0.914159	0.926408	0.987689	0.996738	0.941002	0.978849	1.0128	0.95223	0.920141	0.961198	0.961613	0.975699	0.992597		1.00988	0.946801	1.10646	0.959449	0.901191	0.968089	0.986673	1.02374	0.983257	1.06994	0.976742	0.83199	1.00498	0.865039		593.021	0.275965	0.195406	0.347297	0.28271	0.146561	0.177495	0.157988	0.0773881	-0.00205153	0.39241	0.174376	0.0841409
1440	0.608219		1440	0.45045		597.197	0.939949	0.916455	0.902356	0.97946	0.999742	0.927427	0.974695	0.99839	0.942045	0.927095	0.931955	0.954442	0.982772	0.972995		1.01807	0.94623	1.10833	0.953649	0.919737	0.965171	0.984572	1.01028	0.981754	1.07412	0.981668	0.82914	0.997425	0.858958		597.197	0.302287	0.217376	0.197656	0.2852	0.140169	0.267611	0.121621	0.0792938	0.0723822	0.107707	0.18012	0.130051
1450	0.605479		1450	0.452489		601.373	0.943146	0.911703	0.908211	0.988212	0.998599	0.926877	0.985332	1.00589	0.951924	0.921446	0.943968	0.967469	0.963726	0.986662		1.01982	0.938901	1.09606	0.942468	0.922815	0.965784	0.996777	1.00911	0.966672	1.08286	0.967837	0.816408	1.00711	0.850933		601.373	0.18337	0.11608	0.419343	0.25486	0.170214	0.385447	0.149484	-0.103904	0.171584	0.407892	0.177486	0.352931
1460	0.60274		1460	0.454545		605.549	0.941088	0.916586	0.905272	0.982438	0.999318	0.921147	0.983408	1.0001	0.951479	0.908177	0.941228	0.955031	0.986243	0.983381		1.00798	0.948554	1.08768	0.941423	0.918022	0.950919	0.999347	1.00148	0.968481	1.07583	0.958932	0.819218	1.00511	0.85273		605.549	0.141698	0.170923	0.508643	0.136738	0.275016	0.201676	0.210957	-0.0324901	0.101813	0.313242	0.232793	0.401416
1470	0.6		1470	0.456621		609.725	0.933775	0.896558	0.909596	0.97852	0.995447	0.923007	0.987902	1.01288	0.949336	0.905859	0.932877	0.952516	0.972777	0.970926		1.02466	0.946295	1.10434	0.946648	0.9164	0.95371	0.982713	1.0089	0.97079	1.06634	0.95996	0.831105	0.996656	0.844225		609.725	0.420321	0.238333	0.551496	0.223736	0.242611	0.0791801	0.2849	-0.067108	0.133566	0.227288	0.258784	0.407536
1480	0.59726		1480	0.458716		613.902	0.947438	0.898273	0.90498	0.964595	0.981732	0.92656	0.983263	1.00893	0.954206	0.916464	0.913618	0.965681	0.965198	0.96658		1.02882	0.953221	1.10643	0.939411	0.91216	0.959843	0.982858	0.990807	0.942407	1.09701	0.975424	0.823816	1.00074	0.847464		613.902	0.263788	0.181008	0.480284	0.303079	0.303735	0.00732293	0.181688	-0.0240827	0.222194	0.357634	-0.0124118	0.269713
1490	0.594521		1490	0.460829		618.078	0.935264	0.905002	0.916812	0.962871	0.981805	0.918355	0.98454	1.00781	0.944939	0.922006	0.918676	0.968294	0.953402	0.965618		1.00152	0.946998	1.10245	0.949313	0.923608	0.950729	0.990424	1.0223	0.943743	1.08894	0.982116	0.815838	1.01197	0.844977		618.078	0.175168	0.120314	0.350845	0.133876	0.31382	0.0922764	0.351371	0.116409	0.0872324	0.201601	0.458426	0.10088
1500	0.591781		1500	0.462963		622.254	0.925521	0.906464	0.885568	0.980975	0.985031	0.914274	0.972561	1.01797	0.949587	0.906871	0.937619	0.974582	0.945669	0.972076		1.01728	0.93727	1.09108	0.940169	0.933194	0.953309	0.982794	1.00868	0.95031	1.09701	0.989308	0.815366	1.00551	0.852605		622.254	0.149618	0.305242	0.550305	0.0299335	0.25281	0.162852	0.315082	-0.26236	0.260542	0.246118	0.376506	0.0247067
1510	0.589041		1510	0.465116		626.43	0.922324	0.90697	0.891156	0.978494	0.997254	0.925989	0.978316	1.00784	0.947917	0.905246	0.922997	0.962301	0.952413	0.966371		1.00848	0.945246	1.09788	0.943199	0.920087	0.944258	0.991911	0.998417	0.963333	1.10135	0.9676	0.825289	1.01159	0.85041		626.43	0.355456	0.294248	0.403998	0.295117	0.135167	0.0430688	0.354207	-0.0221753	0.0302884	0.054868	0.572951	0.0473822
1520	0.586301		1520	0.46729		630.606	0.930119	0.912912	0.897254	0.984241	1.00345	0.919455	0.978542	0.981788	0.946526	0.904234	0.922286	0.965131	0.947404	0.974291		1.01071	0.941572	1.09341	0.945655	0.93218	0.950348	0.999444	1.01597	0.96311	1.07583	0.97358	0.824798	1.00801	0.855468		630.606	0.422525	0.312321	0.368221	0.192509	0.0955451	0.0346049	0.255095	0.319866	0.132136	0.392765	0.421605	0.221553
1530	0.583562		1530	0.469484		634.783	0.915296	0.905274	0.883819	0.971727	0.988534	0.904547	0.986528	0.99403	0.93943	0.910095	0.926396	0.964698	0.949381	0.96823		1.02457	0.942809	1.08923	0.937661	0.926023	0.956776	0.993398	1.02883	0.960578	1.09341	0.992233	0.820868	0.991977	0.867087		634.783	0.436194	0.27101	0.278136	0.0192925	0.154642	0.210208	0.000663645	0.376277	-0.0382795	0.39556	0.469575	0.227029
1540	0.580822		1540	0.471698		638.959	0.914464	0.901422	0.878936	0.976822	0.985566	0.920026	0.985784	1.00554	0.922567	0.905379	0.917412	0.969139	0.956872	0.973225		1.02311	0.948189	1.09018	0.940927	0.919018	0.957791	0.996745	1.0079	0.94736	1.09144	1.00477	0.818884	0.98721	0.852229		638.959	0.448808	0.177338	0.264828	-0.271486	0.253988	0.312815	0.0381432	0.118757	-0.00529671	0.383133	0.562588	0.0163714
1550	0.578082		1550	0.473934		643.135	0.912909	0.903765	0.899757	0.970421	0.985234	0.923092	0.978106	0.997469	0.94096	0.914172	0.934378	0.967822	0.960431	0.960791		1.01115	0.946145	1.09268	0.958352	0.927921	0.969654	1.003	1.02585	0.975243	1.08507	0.995394	0.819021	0.998874	0.847255		643.135	0.521612	0.30991	0.476846	0.0511083	0.170274	0.19383	-0.0495709	0.233045	0.018837	0.391384	0.552403	0.0511761
1560	0.575342		1560	0.47619		647.311	0.91245	0.901684	0.909693	0.966868	0.986248	0.929562	0.975147	1.00156	0.943214	0.921606	0.934062	0.959511	0.956828	0.971992		1.01441	0.93817	1.08532	0.93403	0.938706	0.961238	0.997957	1.02052	0.961663	1.08507	0.987464	0.80959	1.01137	0.839774		647.311	0.566429	0.378389	0.232783	0.109526	0.366245	0.152445	0.001824	0.0833643	0.414986	0.387166	0.247212	0.113287
1570	0.572603		1570	0.478469		651.487	0.924952	0.903531	0.895626	0.970264	0.98717	0.913999	0.972674	1.01347	0.928939	0.902501	0.927608	0.95063	0.964671	0.968962		1.01277	0.947083	1.11107	0.924494	0.938595	0.947303	1.00903	1.019	0.958491	1.07255	0.98101	0.806308	0.99347	0.855593		651.487	0.533429	0.308296	0.447757	0.297763	0.296127	0.17073	0.112592	0.0513171	0.273302	0.232515	0.479067	0.206966
1580	0.569863		1580	0.480769		655.664	0.931104	0.901469	0.900874	0.973634	0.979925	0.918038	0.971834	0.987692	0.936842	0.907884	0.926527	0.950964	0.955664	0.989065		1.01111	0.937354	1.12191	0.939803	0.935037	0.955592	1.00774	1.00746	0.951618	1.06312	0.97387	0.818275	1.00318	0.845667		655.664	0.626942	0.398864	0.437139	0.24956	0.215442	0.147153	0.172586	0.0692726	0.317392	0.094274	0.527517	0.0937307
1590	0.567123		1590	0.483092		659.84	0.909735	0.890606	0.887512	0.975672	0.968883	0.917869	0.973256	0.998661	0.935033	0.909616	0.914408	0.952457	0.965088	0.971219		1.01649	0.938667	1.10189	0.945002	0.945213	0.960498	0.993253	1.01407	0.959854	1.08254	0.999004	0.809452	1.00608	0.848258		659.84	0.551279	0.204738	0.395392	0.401615	0.22073	0.0163501	0.222195	0.0741464	0.352793	0.199333	0.335402	-0.000820484
1600	0.564384		1600	0.485437		664.016	0.912537	0.900438	0.885277	0.964595	0.969547	0.92546	0.973062	0.992324	0.950393	0.903168	0.923129	0.950079	0.965396	0.978449		1.01984	0.940007	1.08192	0.930242	0.940402	0.961428	0.997909	1.01448	0.958074	1.09006	0.979798	0.805365	0.997513	0.840777		664.016	0.730011	0.264673	0.385682	0.125404	0.0724503	0.0702453	0.309822	0.243628	0.287062	0.423659	0.121839	0.217292
1610	0.561644		1610	0.487805		668.192	0.924601	0.906614	0.896671	0.977109	0.980331	0.912794	0.954261	0.978187	0.955875	0.909563	0.905767	0.953341	0.953467	0.97567		1.01216	0.936389	1.09028	0.93032	0.947462	0.946288	1.0091	1.00302	0.956821	1.07988	0.970788	0.813087	0.986045	0.847568		668.192	0.518561	0.314352	0.401715	-0.0462813	0.115486	0.000691186	0.249023	0.297288	0.293149	0.315629	0.155024	0.191359
1620	0.558904		1620	0.490196		672.368	0.923397	0.893053	0.874174	0.985991	0.981584	0.913978	0.96013	1.01247	0.935645	0.906205	0.917175	0.965877	0.95595	0.983486		1.00769	0.931797	1.10347	0.923397	0.948236	0.946711	1.0084	1.0066	0.946303	1.08795	0.99326	0.816565	0.994086	0.851518		672.368	0.304744	0.37825	0.297262	0.187548	0.145408	-0.0645055	0.111966	0.266155	0.269055	0.296971	0.299786	0.321656
1630	0.556164		1630	0.492611		676.545	0.89708	0.89234	0.877114	0.961957	0.986119	0.92472	0.960453	0.990238	0.960578	0.909776	0.906505	0.962792	0.971635	0.972556		1.00754	0.928254	1.10408	0.927029	0.947112	0.958024	1.01593	1.00922	0.950588	1.08944	0.980377	0.815799	1.00601	0.82571		676.545	0.32356	0.364616	0.214422	0.100417	0.27219	0.253312	0.163519	0.17345	0.393538	0.311593	0.320001	0.203746
1640	0.553425		1640	0.49505		680.721	0.902137	0.890935	0.888435	0.973687	0.990562	0.920407	0.960146	0.971064	0.945106	0.884703	0.903212	0.949588	0.964649	0.970487		1.01253	0.929163	1.09866	0.930608	0.95596	0.960921	1.01724	1.02899	0.955625	1.08356	0.976768	0.819827	1.0112	0.839335		680.721	0.377442	0.381268	0.379834	0.281039	0.479008	0.185968	0.132584	-0.0979711	0.225393	0.355993	0.289442	0.252954
1650	0.550685		1650	0.497512		684.897	0.893029	0.892678	0.882459	0.973687	0.991023	0.917256	0.961908	0.97686	0.94416	0.894215	0.900814	0.953675	0.962738	0.958785		1.0004	0.934074	1.11887	0.930163	0.935203	0.941911	1.00662	1.0135	0.961802	1.09022	0.963595	0.814463	0.984024	0.856262		684.897	0.245412	0.364996	0.252254	0.076048	0.221005	0.0709003	0.283909	-0.0897077	0.263564	0.376949	0.280453	0.305653
1660	0.547945		1660	0.5		689.073	0.905728	0.897317	0.887682	0.995109	0.984313	0.909496	0.972448	0.992676	0.956293	0.886328	0.897126	0.96234	0.975523	0.967917		1.00029	0.934918	1.10903	0.921255	0.951425	0.944089	1.02149	1.00906	0.968258	1.10045	0.958247	0.820908	1.00298	0.852103		689.073	0.245419	0.270637	-0.0623037	0.174834	0.136994	0.239789	0.250786	0.158174	0.0784946	0.216652	0.324706	0.350214
1670	0.545205		1670	0.502513		693.25	0.893905	0.886202	0.883722	0.982699	0.979925	0.923155	0.983683	0.989534	0.950449	0.884623	0.91022	0.956701	0.964385	0.963341		0.996066	0.928048	1.11163	0.929197	0.951352	0.942694	1.02963	1.00278	0.960439	1.09757	0.948974	0.82857	1.00586	0.847443		693.25	0.357375	0.374518	0.390051	0.256376	0.166166	0.21222	0.143817	0.132379	0.153679	0.247452	0.440539	0.209779
1680	0.542466		1680	0.505051		697.426	0.887884	0.882369	0.88156	0.968775	0.963629	0.913407	0.974517	0.990076	0.902893	0.892003	0.909192	0.943576	0.96008	0.966078		0.991796	0.929154	1.12077	0.935205	0.941379	0.947747	1.02468	0.9982	0.964028	1.08779	0.944811	0.827706	0.995865	0.827737		697.426	0.393984	0.331474	0.583414	-0.0313385	0.159085	0.353405	0.148103	0.13434	0.136433	0.46554	0.466954	0.1148
1690	0.539726		1690	0.507614		701.602	0.894211	0.883971	0.86827	0.959188	0.969436	0.911187	0.974355	1.00077	0.926157	0.900397	0.899918	0.947623	0.957004	0.960185		0.994073	0.929004	1.11919	0.942337	0.949859	0.948593	1.02744	0.997605	0.954373	1.08545	0.960329	0.838925	1.00336	0.83223		701.602	0.255795	0.435105	0.55904	0.217367	0.150668	0.246196	0.158931	0.0466776	0.0693231	0.482688	0.232305	0.107025
1700	0.536986		1700	0.510204		705.778	0.883724	0.880757	0.866351	0.958143	0.978119	0.907635	0.966596	0.99319	0.921593	0.899651	0.892832	0.946051	0.96823	0.944345		0.997752	0.925621	1.13486	0.947275	0.944734	0.947853	1.02769	1.00037	0.947333	1.08318	0.96349	0.845901	0.996041	0.838959		705.778	0.550898	0.355445	0.543737	0.240816	0.133197	0.0922834	0.271944	0.0051919	0.0331606	0.631566	0.335241	0.231858
1710	0.534247		1710	0.512821		709.954	0.883461	0.878198	0.874441	0.93949	0.97375	0.921506	0.966272	1.00548	0.916167	0.887847	0.902158	0.952595	0.949008	0.951993		1.01422	0.920944	1.11931	0.941841	0.950541	0.949101	1.03685	1.00242	0.956209	1.09219	0.962383	0.844643	1.00136	0.836096		709.954	0.335653	0.267053	0.299068	0.164065	0.0886176	0.166825	0.278777	0.125706	0.0236049	0.482886	0.243782	0.333396
1720	0.531507		1720	0.515464		714.13	0.880965	0.874561	0.870749	0.952421	0.974616	0.92011	0.953146	0.984659	0.927242	0.878228	0.902474	0.944872	0.94334	0.950447		1.00038	0.92235	1.12847	0.939986	0.943646	0.958003	1.02641	1.00042	0.944522	1.12024	0.967257	0.851265	0.997139	0.855844		714.13	0.235051	0.416229	0.377572	0.0956496	-0.032753	0.369108	0.19165	0.125254	0.418439	0.397144	0.335484	-0.022199
1730	0.528767		1730	0.518135		718.307	0.888168	0.876867	0.881195	0.967364	0.970468	0.918292	0.960356	0.978241	0.917447	0.893549	0.904503	0.949981	0.942967	0.942694		1.01071	0.92429	1.12067	0.923136	0.948476	0.954197	1.02463	1.00327	0.953371	1.10199	0.968627	0.838061	0.994701	0.847339		718.307	0.347975	0.448186	0.643328	0.406893	0.221228	0.190263	-0.0712533	-0.0290022	0.559235	0.425725	0.143387	0.204909
1740	0.526027		1740	0.520833		722.483	0.89789	0.872659	0.859281	0.962767	0.970763	0.920195	0.961698	0.991511	0.924376	0.880146	0.91022	0.943831	0.935476	0.935672		1.01146	0.926858	1.11394	0.940953	0.949195	0.953626	1.01348	1.00614	0.93456	1.08254	0.96897	0.841323	0.999072	0.842741		722.483	0.484945	0.263747	0.210649	0.424546	0.358475	0.215325	0.0889085	0.184565	0.086418	0.557812	0.316569	0.265049
1750	0.523288		1750	0.52356		726.659	0.893029	0.87443	0.872206	0.968749	0.970561	0.90275	0.962457	0.990617	0.911102	0.877242	0.893806	0.942849	0.935256	0.941126		0.990505	0.924683	1.1301	0.925566	0.942448	0.948128	1.02321	0.99988	0.93367	1.10263	0.982907	0.837845	1.00665	0.851978		726.659	0.220952	0.259863	0.134332	0.0426947	0.274512	0.453838	0.117029	0.145954	0.450721	0.675192	0.100242	0.217907
1760	0.520548		1760	0.526316		730.835	0.895985	0.878929	0.863727	0.956993	0.95655	0.902412	0.965691	0.991511	0.925461	0.872286	0.895914	0.941002	0.936684	0.940771		0.997533	0.923606	1.14069	0.90895	0.953269	0.946606	1.03393	1.02255	0.936619	1.0907	0.985278	0.828531	1.00379	0.845249		730.835	0.182414	0.15932	0.439642	0.14142	0.285416	0.228687	0.101434	-0.102452	0.615394	0.282526	0.186288	0.188629
1770	0.517808		1770	0.529101		735.011	0.893138	0.8728	0.861589	0.96436	0.966929	0.898056	0.95903	1.00294	0.914831	0.876309	0.900867	0.935578	0.935827	0.948273		1.00104	0.933962	1.13636	0.916082	0.941379	0.952716	1.02668	0.987963	0.952731	1.08534	0.978902	0.833542	1.01445	0.846419		735.011	0.304024	0.322024	0.436601	0.00897506	0.345745	0.114412	0.0378515	-0.145341	0.391009	0.443043	0.0983268	0.337681
1780	0.515068		1780	0.531915		739.188	0.892328	0.877373	0.884427	0.959893	0.972183	0.898077	0.96152	0.989832	0.915249	0.885982	0.887905	0.935814	0.941473	0.939643		1.00425	0.922293	1.14788	0.925801	0.938798	0.966567	1.02052	0.993461	0.960606	1.08928	0.980957	0.843622	1.0014	0.846942		739.188	0.231614	0.421778	0.490791	0.147092	0.359681	0.218114	0.240357	0.187513	0.465547	0.453752	0.199193	0.38336
1790	0.512329		1790	0.534759		743.364	0.880724	0.870532	0.865404	0.945629	0.969012	0.90368	0.964203	0.984334	0.926629	0.89203	0.894386	0.947879	0.945515	0.949109		1.00636	0.924159	1.1267	0.926297	0.943222	0.94282	1.03312	0.96776	0.948529	1.09456	0.970103	0.830083	1.01047	0.851393		743.364	0.138774	0.387193	0.410819	0.236618	0.309799	0.372268	0.367129	0.118875	0.264691	0.196593	0.353729	0.326684
1800	0.509589		1800	0.537634		747.54	0.877024	0.872312	0.858407	0.969899	0.970726	0.897273	0.960841	0.988234	0.930497	0.880013	0.891752	0.948606	0.940397	0.94307		0.99184	0.921169	1.13561	0.929641	0.94595	0.935166	1.02935	0.983414	0.959187	1.08441	1.00656	0.842718	1.00634	0.831018		747.54	0.0543509	0.254708	0.475166	0.296772	0.090189	0.285206	0.216436	0.20532	-0.13149	0.554548	0.389343	0.155688
1810	0.506849		1810	0.540541		751.716	0.901962	0.865039	0.846624	0.94926	0.972478	0.891543	0.957333	1.00884	0.922483	0.859496	0.906584	0.940471	0.935454	0.948482		1.00217	0.919416	1.12951	0.920027	0.944476	0.943222	1.02904	0.982113	0.954317	1.1114	1.00061	0.83698	1.01181	0.847422		751.716	0.0321114	0.354572	0.388202	0.322411	0.0963174	0.161589	0.238427	0.205125	0.0687237	0.526136	0.220285	0.256559
1820	0.50411		1820	0.543478		755.893	0.881687	0.870072	0.853305	0.950384	0.966947	0.909622	0.945613	0.987178	0.933753	0.851743	0.89623	0.928976	0.928468	0.944449		0.984024	0.927682	1.14735	0.927264	0.932106	0.951807	1.01519	0.976345	0.959882	1.10071	0.965835	0.841166	0.995316	0.833254		755.893	0.0397939	0.276724	0.286412	0.186763	0.307757	0.198598	0.171564	0.110324	0.174842	0.393398	0.132814	0.078359
1830	0.50137		1830	0.546448		760.069	0.879695	0.867054	0.861395	0.959841	0.960256	0.902666	0.946405	0.986203	0.932835	0.86677	0.89241	0.920881	0.933938	0.950384		0.994884	0.920054	1.14596	0.925983	0.94031	0.939036	1.02848	0.981978	0.960161	1.09946	0.950739	0.841401	0.993075	0.842407		760.069	0.130079	0.272739	0.528697	-0.02107	0.132263	0.585063	0.141728	0.161667	0.301636	0.427141	0.331451	0.341463
1840	0.49863		1840	0.549451		764.245	0.891518	0.863774	0.852357	0.955373	0.972736	0.89186	0.954617	0.97992	0.911464	0.867996	0.892884	0.952182	0.934663	0.942004		0.997949	0.920841	1.15395	0.927577	0.944623	0.918905	1.03352	0.97556	0.965364	1.10295	0.944469	0.852699	1.00461	0.838102		764.245	0.184642	0.254794	0.357008	-0.00629007	0.206885	0.340517	0.030971	0.0739187	0.255345	0.151239	0.437671	0.200952
1850	0.49589		1850	0.552486		768.421	0.893511	0.867195	0.840696	0.937922	0.958799	0.895497	0.961116	0.981057	0.903951	0.871913	0.892858	0.933948	0.921922	0.940437		0.985337	0.915733	1.14066	0.925487	0.943812	0.924382	1.01603	0.971416	0.945524	1.09896	0.968601	0.830339	1.01076	0.841947		768.421	0.217679	0.250478	0.459385	0.0412767	0.311727	0.292372	0.125093	-0.222166	0.289505	0.490606	0.41613	0.227147
1860	0.493151		1860	0.555556		772.597	0.880155	0.869894	0.85588	0.945159	0.946743	0.894419	0.951578	0.994192	0.927631	0.856992	0.888695	0.940805	0.923218	0.934544		0.979448	0.913146	1.15019	0.943774	0.919939	0.915184	1.03323	0.986149	0.944383	1.09307	0.970471	0.84592	0.997513	0.830516		772.597	0.3443	0.172403	0.326371	0.215358	0.154902	0.321759	0.22312	0.103244	0.100668	0.406878	0.488387	0.363511
1870	0.490411		1870	0.558659		776.773	0.877418	0.869548	0.865452	0.957855	0.959463	0.88355	0.949202	0.975803	0.91881	0.850357	0.897495	0.9422	0.927546	0.955922		0.980936	0.913409	1.14985	0.922222	0.936733	0.930049	1.02832	0.984009	0.95326	1.06498	0.978955	0.842286	0.996853	0.841466		776.773	0.415726	0.292602	0.418395	0.267843	0.250553	0.0720773	0.338091	0.0568538	0.0273908	0.306423	0.20339	0.523546
1880	0.487671		1880	0.561798		780.95	0.885913	0.87697	0.850317	0.960102	0.962873	0.899684	0.950398	0.981193	0.888257	0.859896	0.886482	0.931786	0.928864	0.941816		0.990745	0.902162	1.14642	0.909133	0.928843	0.945866	1.03011	0.999257	0.95646	1.07513	0.986094	0.828295	1.00856	0.830788		780.95	0.221937	0.470206	0.377131	0.147226	0.0359568	0.273251	0.261822	0.121453	0.241425	0.253609	0.21247	0.445271
1890	0.484932		1890	0.564972		785.126	0.866033	0.864487	0.84468	0.972824	0.957527	0.906895	0.958271	0.99124	0.908097	0.855366	0.891989	0.921844	0.927699	0.950175		0.983761	0.916333	1.12337	0.919139	0.927774	0.937492	1.02833	0.980949	0.971458	1.09267	0.978454	0.846274	1.0032	0.831728		785.126	0.244576	0.429364	0.345021	0.243345	0.169827	0.109369	0.217246	0.227894	0.284502	0.344327	0.441093	0.363677
1900	0.482192		1900	0.568182		789.302	0.885169	0.860447	0.845288	0.980975	0.949527	0.889767	0.949363	0.974124	0.913412	0.846627	0.879264	0.926245	0.932906	0.932287		0.981506	0.910916	1.14329	0.902628	0.924548	0.937534	1.02807	0.985499	0.961552	1.06901	0.982142	0.836017	0.994503	0.830015		789.302	0.299932	0.392465	0.634514	0.0584605	0.0642405	0.21395	0.208047	0.242002	0.107075	0.560224	0.334443	0.290556
1910	0.479452		1910	0.571429		793.478	0.8816	0.852425	0.8483	0.959997	0.950006	0.889513	0.948458	0.97778	0.926101	0.867437	0.878526	0.92599	0.936025	0.926937		0.99473	0.921656	1.14241	0.930294	0.93959	0.944597	1.01731	0.984063	0.968536	1.0798	0.982037	0.845783	0.985826	0.8171		793.478	0.342432	0.284139	0.333354	-0.196753	0.202336	0.157857	0.242277	-0.0388221	0.434329	0.628004	0.489038	0.377609
1920	0.476712		1920	0.574713		797.654	0.883067	0.860175	0.840672	0.940352	0.954928	0.887674	0.953777	0.969791	0.91497	0.843616	0.874363	0.928957	0.938771	0.92863		0.99022	0.911488	1.15497	0.926297	0.938005	0.945104	1.02605	0.980299	0.974269	1.06253	0.970182	0.840281	0.983212	0.822972		797.654	0.228369	0.33869	0.325832	0.134671	0.259958	0.127383	0.240499	0.2458	0.493863	0.381639	0.465732	0.337747
1930	0.473973		1930	0.578035		801.831	0.891365	0.853118	0.834938	0.928361	0.960145	0.896618	0.951529	0.980516	0.91984	0.854567	0.880239	0.923553	0.936618	0.938284		0.983411	0.921113	1.14514	0.922195	0.947333	0.929584	1.02162	0.968681	0.965531	1.04788	0.972632	0.848121	0.974842	0.827904		801.831	0.429001	0.295875	0.448171	-0.0329377	0.239551	0.0647923	0.173148	0.392134	0.435105	0.230976	0.635045	0.330653
1940	0.471233		1940	0.581395		806.007	0.880199	0.856708	0.841789	0.9403	0.948457	0.889746	0.950188	0.982303	0.905537	0.865438	0.880976	0.938703	0.923482	0.935024		0.995737	0.922706	1.13785	0.917127	0.935019	0.940177	1.02057	0.983576	0.951534	1.03802	0.987464	0.831046	0.978796	0.826587		806.007	0.232933	0.334103	0.445646	0.153247	0.130289	0.120289	0.17643	0.179256	0.618461	-0.070547	0.480359	0.184065
1950	0.468493		1950	0.584795		810.183	0.871944	0.854524	0.82918	0.941501	0.961011	0.868896	0.952726	0.989534	0.888507	0.850784	0.872598	0.920606	0.928029	0.92257		0.971018	0.930457	1.13085	0.925905	0.939756	0.916981	1.01566	0.976264	0.951423	1.03184	0.989282	0.835703	0.974578	0.827946		810.183	0.27333	0.351295	0.544367	0.0296524	0.170601	0.18169	0.21401	0.0994768	0.546245	0.303569	0.27122	-0.0240795
1960	0.465753		1960	0.588235		814.359	0.864631	0.852472	0.840234	0.953022	0.954707	0.889534	0.950188	0.977374	0.90384	0.865119	0.863509	0.926068	0.932884	0.943718		0.974171	0.920653	1.13568	0.921751	0.932309	0.923092	1.01736	0.968979	0.951701	1.06072	0.974292	0.813028	0.967834	0.822303		814.359	0.445906	0.265714	0.536767	0.0249921	0.357755	0.0877118	0.112144	0.172036	0.197409	0.470264	0.394787	0.363144
1970	0.463014		1970	0.591716		818.535	0.868923	0.855171	0.841983	0.96342	0.940512	0.892072	0.948409	1.00015	0.890956	0.851077	0.867514	0.928741	0.932862	0.938598		0.971215	0.919707	1.13765	0.903203	0.929599	0.934214	1.01414	0.97036	0.948446	1.04987	0.962225	0.834721	0.983629	0.820673		818.535	0.415424	0.25847	0.453608	-0.181537	0.307647	0.169806	0.166572	0.049793	0.0845727	0.298479	0.417214	0.136575
1980	0.460274		1980	0.595238		822.712	0.867478	0.857739	0.831488	0.942207	0.955887	0.891374	0.940407	0.981328	0.915165	0.845001	0.866881	0.909897	0.93172	0.93701		0.983564	0.920691	1.12244	0.922222	0.925931	0.929964	1.02676	0.97732	0.943993	1.05174	0.983091	0.836745	0.975699	0.820151		822.712	0.203728	0.373759	0.663343	-0.207667	-0.0408916	0.0668496	0.0609221	0.150772	0.400861	0.218644	0.44257	0.302447
1990	0.457534		1990	0.598802		826.888	0.856377	0.849135	0.836614	0.943199	0.946522	0.896301	0.930239	0.985011	0.908598	0.85081	0.875786	0.89408	0.936508	0.946832		0.984637	0.917626	1.1326	0.927211	0.928567	0.917298	1.0174	0.967056	0.956766	1.04662	0.996106	0.840321	0.971173	0.821091		826.888	0.50878	0.415851	0.766265	0.354472	0.210142	0.1143	0.0472455	0.0648006	0.439171	0.15291	0.438313	0.36704
2000	0.454795		2000	0.60241		831.064	0.876433	0.838348	0.831707	0.942964	0.953103	0.877989	0.940763	0.979541	0.903394	0.850437	0.877103	0.899601	0.938507	0.935129		0.974215	0.924655	1.12237	0.920785	0.916031	0.924001	1.02578	0.975478	0.976356	1.06019	0.98288	0.82466	0.96421	0.827862		831.064	0.512657	0.40578	0.594381	0.408366	0.26719	0.251053	0.204716	0.127145	-0.0833393	0.406143	0.258837	0.232824
2010	0.452055		2010	0.606061		835.24	0.871616	0.835817	0.832338	0.941188	0.950651	0.888287	0.938371	0.980489	0.888869	0.84668	0.861876	0.901822	0.922867	0.942506		0.995628	0.927973	1.12915	0.921987	0.911976	0.925777	1.02208	0.98122	0.976884	1.06949	0.98454	0.814384	0.977544	0.820966		835.24	0.079221	0.209427	0.44744	0.406333	0.246143	0.13842	0.285634	0.188706	0.187411	0.141884	0.38876	-0.00514267
2020	0.449315		2020	0.609756		839.417	0.865967	0.843615	0.830711	0.954328	0.966026	0.878983	0.941749	0.966027	0.905481	0.837861	0.858398	0.908876	0.923108	0.939288		0.979535	0.918648	1.12844	0.904588	0.91251	0.909199	1.02293	0.968004	0.963611	1.03581	0.989177	0.828276	0.970426	0.827695		839.417	0.406276	0.193248	0.610895	0.510433	0.260684	0.146242	0.235711	0.00915107	0.220699	0.16282	0.253495	0.107593
2030	0.446575		2030	0.613497		843.593	0.850684	0.846127	0.837246	0.96436	0.949637	0.889598	0.9412	0.988153	0.88706	0.838207	0.851311	0.912904	0.923394	0.930051		0.990899	0.917289	1.12271	0.895679	0.913524	0.914422	1.01639	0.974937	0.968536	1.03892	0.99189	0.82413	0.980202	0.824686		843.593	0.412851	0.193027	0.662648	0.283226	0.21203	0.160423	0.249016	0.10152	0.382251	0.521788	0.447478	0.102921
2040	0.443836		2040	0.617284		847.769	0.857012	0.843259	0.830929	0.957071	0.945858	0.885918	0.938031	0.964077	0.885585	0.847373	0.850811	0.917364	0.927238	0.940771		0.967274	0.915452	1.12067	0.910048	0.900896	0.916304	1.01028	0.966162	0.974185	1.03711	0.9862	0.821615	0.986089	0.81338		847.769	0.329779	0.385621	0.662577	-0.0887404	0.244539	0.359587	0.407692	-0.0582545	0.307697	0.232208	0.308118	0.233906
2050	0.441096		2050	0.621118		851.945	0.864391	0.839697	0.808918	0.952395	0.949582	0.88577	0.940925	0.970333	0.882997	0.839779	0.850863	0.909937	0.913508	0.936048		0.969135	0.920541	1.12344	0.894608	0.898131	0.920555	1.01129	0.977916	0.977886	1.00319	0.99355	0.818235	0.970426	0.813276		851.945	0.55131	0.167463	0.475745	-0.118048	0.297632	0.585221	0.272232	0.129279	0.529372	0.530662	0.291566	0.329481
2060	0.438356		2060	0.625		856.121	0.861325	0.841488	0.815867	0.935806	0.954504	0.898902	0.928914	0.969602	0.877738	0.857765	0.854183	0.912	0.910828	0.93749		0.997949	0.920869	1.11552	0.9101	0.90886	0.908163	0.988209	0.976751	0.968564	1.02376	0.998924	0.810906	0.972777	0.831707		856.121	0.456932	0.235607	0.759019	0.148749	0.229105	0.439284	0.37326	0.0924095	0.379787	0.465786	0.426281	0.405093
2070	0.435616		2070	0.628931		860.298	0.85583	0.837045	0.815745	0.957019	0.943978	0.886489	0.926166	0.976453	0.883471	0.840871	0.868699	0.923102	0.927897	0.935213		0.975463	0.919426	1.13595	0.903621	0.913985	0.924192	0.998862	0.981626	0.956599	1.02155	1.00161	0.81295	0.969723	0.824644		860.298	0.330954	0.153699	0.481528	0.232728	0.443134	0.134866	0.433325	0.247151	0.0765386	0.422114	0.260862	0.301787
2080	0.432877		2080	0.632911		864.474	0.852633	0.841103	0.807461	0.952996	0.938632	0.884058	0.944012	0.963075	0.893655	0.827949	0.858425	0.9187	0.924009	0.925913		0.979535	0.908938	1.13313	0.894295	0.914483	0.913809	1.00079	0.962479	0.966338	1.02843	0.999715	0.815052	0.956279	0.825793		864.474	0.299213	0.28406	0.693233	0.366468	0.27886	0.359582	0.36233	0.294019	0.262513	0.506962	0.00675476	0.380523
2090	0.430137		2090	0.636943		868.65	0.85734	0.845161	0.802844	0.955191	0.929525	0.8804	0.94537	0.976182	0.896326	0.84652	0.856501	0.921372	0.912234	0.92305		0.981155	0.91638	1.14569	0.904927	0.898758	0.918715	0.998733	0.952621	0.984731	1.02009	1.01075	0.798626	0.95953	0.826859		868.65	0.307464	0.384149	0.699012	0.386006	0.158425	0.405651	0.286683	0.583008	0.220332	0.29984	0.437285	0.401625
2100	0.427397		2100	0.641026		872.826	0.862442	0.838076	0.800634	0.964935	0.950633	0.888477	0.945823	0.979432	0.891512	0.83842	0.850205	0.912982	0.914123	0.925997		0.994993	0.905714	1.1439	0.900303	0.902943	0.906768	0.99571	0.958904	0.96158	1.01537	1.00654	0.805798	0.957707	0.818646		872.826	0.372354	0.373175	0.629819	0.274524	0.444599	0.338189	0.218832	0.385012	0.422766	0.358769	0.31006	0.249038
2110	0.424658		2110	0.645161		877.002	0.833278	0.834205	0.8018	0.924129	0.93948	0.8734	0.94474	0.969466	0.879324	0.837381	0.859426	0.908483	0.919989	0.934565		0.991599	0.907889	1.13022	0.912738	0.896583	0.919857	0.99668	0.946798	0.946693	1.00458	1.00027	0.800748	0.96243	0.813986		877.002	0.334481	0.291226	0.537552	0.229712	0.247474	0.459054	0.182428	0.242541	0.457873	0.441776	0.381918	0.150484
2120	0.421918		2120	0.649351		881.178	0.841511	0.842528	0.801095	0.921307	0.937489	0.877397	0.93108	0.968762	0.895742	0.825471	0.864036	0.910428	0.919374	0.927459		0.990964	0.910569	1.12555	0.915037	0.898666	0.917721	0.993447	0.956169	0.936007	0.989071	0.995052	0.79894	0.959772	0.819921		881.178	0.459584	0.215809	0.535813	0.00417164	0.291565	0.316203	0.221268	0.283162	0.125309	0.335143	0.313243	0.0689562
2130	0.419178		2130	0.653595		885.355	0.85918	0.846736	0.807704	0.934265	0.934171	0.894609	0.931338	0.972797	0.891262	0.843349	0.858319	0.922315	0.912454	0.918871		0.986848	0.910157	1.13051	0.921229	0.909321	0.90736	0.984184	0.957279	0.934978	1.0074	0.992681	0.796189	0.952435	0.831143		885.355	0.358793	0.13347	0.407421	0.130511	0.325468	0.621793	0.23507	0.258236	0.150623	0.171722	0.182345	0.00173459
2140	0.416438		2140	0.657895		889.531	0.85005	0.844083	0.794924	0.932619	0.924825	0.876805	0.927168	0.97323	0.893599	0.832851	0.857344	0.916381	0.914629	0.924199		0.985863	0.907354	1.13537	0.905554	0.895016	0.913725	0.993091	0.975966	0.938484	1.01207	0.998239	0.794028	0.943538	0.831749		889.531	0.312096	0.25141	0.469178	0.414807	0.556254	0.38431	0.228634	0.242371	0.339815	0.195665	0.145985	0.142273
2150	0.413699		2150	0.662252		893.707	0.845977	0.836099	0.793807	0.93322	0.929931	0.875303	0.925034	0.967868	0.891818	0.823339	0.839904	0.916558	0.909906	0.913019		0.986651	0.900766	1.12424	0.921778	0.878978	0.912244	0.985574	0.965106	0.943576	0.995173	1.01012	0.784793	0.940133	0.816327		893.707	0.169062	0.29231	0.630084	0.696699	0.437352	0.376915	0.365172	0.324688	0.140842	0.354941	0.100284	0.151664
2160	0.410959		2160	0.666667		897.883	0.854647	0.827598	0.786348	0.948738	0.931793	0.855871	0.91548	0.975478	0.887422	0.824032	0.847807	0.90754	0.910257	0.919163		0.981199	0.892837	1.13505	0.933821	0.875992	0.927511	0.970831	0.975966	0.936202	0.985048	1.0112	0.779291	0.931654	0.818521		897.883	0.288738	0.329833	0.55978	0.561585	0.385986	0.351676	0.301575	0.0977948	0.193308	0.454176	0.0102147	0.297982
2170	0.408219		2170	0.671141		902.059	0.843941	0.838985	0.796018	0.939516	0.932014	0.84496	0.925988	0.967895	0.872535	0.809883	0.855131	0.893432	0.907709	0.934314		0.985885	0.899473	1.11822	0.912216	0.874351	0.914866	0.975923	0.963508	0.936202	0.99512	1.01639	0.776304	0.940155	0.827047		902.059	0.585887	0.230708	0.52244	0.232343	0.472798	0.533895	0.298576	0.165024	0.220333	0.334447	-0.0922079	0.260331
2180	0.405479		2180	0.675676		906.236	0.840985	0.836839	0.779862	0.926245	0.926834	0.85105	0.915222	0.973285	0.871672	0.82627	0.84433	0.901704	0.899603	0.923719		0.984856	0.897036	1.1143	0.896228	0.871106	0.90459	0.975164	0.954679	0.932612	0.994374	1.0225	0.777935	0.939672	0.820506		906.236	0.463673	0.282321	0.458617	0.0715399	0.416436	0.625444	0.207255	0.265397	0.183895	0.51517	0.186382	0.0413254
2190	0.40274		2190	0.680272		910.412	0.843591	0.841572	0.789992	0.919531	0.919239	0.857034	0.912199	0.965431	0.88169	0.815372	0.850205	0.893098	0.8989	0.930511		0.975353	0.890907	1.09825	0.914071	0.861852	0.91216	0.971478	0.944361	0.944494	0.974017	1.01808	0.764122	0.946855	0.81012		910.412	0.348135	0.21507	0.388194	0.451526	0.387195	0.448119	0.133648	0.267295	0.0549767	0.394823	0.259851	0.17948
2200	0.4		2200	0.684932		914.588	0.839036	0.828563	0.783943	0.91846	0.928456	0.857922	0.916353	0.948748	0.880465	0.822646	0.86293	0.891427	0.890772	0.930594		0.993088	0.90698	1.11693	0.924782	0.865945	0.906873	0.968649	0.958715	0.948557	0.980865	1.01086	0.763336	0.936552	0.814759		914.588	0.22452	0.264921	0.309288	0.404231	0.368503	0.340208	0.284389	0.070756	0.23297	0.259119	0.0852419	0.149358
2210	0.39726		2210	0.689655		918.764	0.842649	0.822884	0.785377	0.927055	0.925617	0.856463	0.921671	0.943467	0.871366	0.826004	0.830051	0.892233	0.896264	0.928776		0.975769	0.89622	1.1109	0.913392	0.86541	0.913111	0.963751	0.944009	0.965281	0.961947	0.996711	0.771569	0.940133	0.819608		918.764	0.387562	0.334496	0.194615	0.325296	0.179963	0.230906	0.26222	0.284319	0.25311	0.437958	0.364158	0.265874
2220	0.394521		2220	0.694444		922.941	0.835708	0.826417	0.780639	0.916396	0.914133	0.861728	0.920023	0.943982	0.877599	0.815052	0.840352	0.887301	0.910257	0.921002		0.989475	0.885058	1.09239	0.906782	0.861336	0.915099	0.962474	0.947448	0.941044	0.959096	0.993128	0.767344	0.928952	0.816912		922.941	0.669295	0.282477	0.28074	0.409441	0.552186	0.606909	0.391567	0.325881	0.449226	0.514751	0.123035	0.144624
2230	0.391781		2230	0.699301		927.117	0.827892	0.82473	0.793297	0.921621	0.923313	0.856125	0.913265	0.961504	0.867999	0.813987	0.843144	0.880444	0.899669	0.924283		0.974171	0.883278	1.09737	0.904143	0.872507	0.909094	0.958772	0.952838	0.938066	0.963332	1.00269	0.769113	0.928798	0.810308		927.117	0.326377	0.308151	0.361584	0.0779894	0.467085	0.349898	0.326307	0.148123	0.112657	0.47636	0.260521	0.175321
2240	0.389041		2240	0.704225		931.293	0.837329	0.820288	0.788632	0.942573	0.925783	0.850373	0.920184	0.952133	0.892292	0.82254	0.850363	0.893353	0.900855	0.920919		0.995037	0.876286	1.1084	0.897821	0.85752	0.896153	0.953679	0.941544	0.955291	0.960641	1.00954	0.7687	0.940419	0.81593		931.293	0.441804	0.33453	0.350682	0.0749127	0.527579	0.296858	0.191647	0.211628	0.529738	0.360849	0.499545	0.26969
2250	0.386301		2250	0.70922		935.469	0.841138	0.824655	0.799638	0.928936	0.920197	0.834091	0.916531	0.955519	0.87554	0.832398	0.846332	0.901664	0.885763	0.924011		0.993022	0.867664	1.0842	0.910178	0.85787	0.899748	0.960356	0.952865	0.943131	0.948118	1.01175	0.75471	0.935959	0.819566		935.469	0.661926	0.473155	0.436807	0.200758	0.345885	0.649007	0.310752	0.310418	0.416433	0.443465	0.480353	0.400594
2260	0.383562		2260	0.714286		939.645	0.839496	0.822603	0.793127	0.915429	0.914059	0.845552	0.920524	0.942628	0.875429	0.821607	0.845963	0.895986	0.899779	0.925412		0.994905	0.870391	1.0776	0.91684	0.865373	0.907064	0.963508	0.940028	0.922901	0.959682	1.02777	0.755319	0.93396	0.816494		939.645	0.550557	0.529567	0.359035	0.206315	0.251671	0.310662	0.25798	0.391176	0.576887	0.663046	0.180544	0.328914
2270	0.380822		2270	0.719424		943.822	0.836365	0.821722	0.786883	0.89918	0.908879	0.856844	0.907349	0.956819	0.874622	0.808764	0.842775	0.899169	0.901646	0.91513		0.987549	0.878207	1.07937	0.897142	0.851252	0.899642	0.960065	0.944388	0.950115	0.943428	1.00649	0.750722	0.931412	0.826755		943.822	0.564861	0.290973	0.332234	0.402513	0.390824	0.262819	0.0994619	0.131436	0.469319	0.484032	0.160476	0.167526
2280	0.378082		2280	0.724638		947.998	0.832577	0.815761	0.7863	0.904666	0.909948	0.855406	0.910113	0.954652	0.868528	0.80975	0.849941	0.890406	0.891409	0.915109		0.980871	0.886736	1.07866	0.890951	0.856414	0.898542	0.957365	0.952784	0.947889	0.95017	1.02	0.749189	0.928095	0.823724		947.998	0.654582	0.302642	0.275564	0.260879	0.491016	0.0089513	0.12997	0.492775	0.445585	0.362058	0.0703777	0.137177
2290	0.375342		2290	0.729927		952.174	0.814908	0.820485	0.767398	0.930738	0.905671	0.839547	0.913314	0.954435	0.863575	0.812122	0.858714	0.886417	0.887543	0.911724		0.994643	0.881844	1.05476	0.895758	0.857078	0.907022	0.961294	0.962885	0.948139	0.947825	1.00541	0.760487	0.928051	0.825062		952.174	0.645718	0.472242	0.30312	0.224591	0.515724	-0.0706321	0.233172	0.294741	0.362752	0.274749	0.359787	0.0535993
2300	0.372603		2300	0.735294		956.35	0.822243	0.818001	0.779473	0.929145	0.915884	0.844854	0.909774	0.944063	0.861543	0.815212	0.838323	0.908266	0.906874	0.911076		0.99646	0.87816	1.04305	0.907383	0.856543	0.887293	0.954601	0.954788	0.956933	0.951315	1.01492	0.768131	0.929632	0.828802		956.35	0.398752	0.488461	0.100853	0.174273	0.443892	0.0614275	0.0995119	0.376382	0.464753	0.503984	0.264698	0.216702
2310	0.369863		2310	0.740741		960.526	0.826534	0.819173	0.784988	0.915011	0.908141	0.847857	0.913831	0.950752	0.878629	0.808338	0.846595	0.906891	0.914497	0.928421		0.980302	0.885339	1.03931	0.898657	0.870406	0.900762	0.964155	0.944848	0.946859	0.938739	1.02901	0.756931	0.91799	0.829158		960.526	0.506186	0.427993	0.438817	0.0981489	0.419363	0.0641616	0.155051	0.090166	0.445721	0.289093	0.292872	-0.0351732
2320	0.367123		2320	0.746269		964.702	0.83376	0.819107	0.782996	0.915455	0.904583	0.854771	0.917776	0.956277	0.873147	0.806633	0.851179	0.905221	0.90259	0.91444		0.985097	0.886155	1.04837	0.894687	0.860064	0.896745	0.961407	0.92822	0.938261	0.925576	1.0225	0.754533	0.926865	0.825522		964.702	0.373211	0.293513	0.357472	0.15629	0.496208	0.135105	0.247039	-0.00142767	0.343477	0.431419	0.306559	0.0976509
2330	0.364384		2330	0.75188		968.879	0.824805	0.81742	0.787466	0.925017	0.912916	0.860544	0.921203	0.948884	0.874065	0.810523	0.825598	0.897401	0.894374	0.907628		1.0009	0.888957	1.04181	0.896776	0.863511	0.898246	0.969522	0.943603	0.944021	0.918755	1.02029	0.750604	0.927282	0.822847		968.879	0.445254	0.270303	0.24061	0.0011383	0.505234	0.138675	0.110686	-0.0296987	0.343771	0.507132	0.00817963	0.0679758
2340	0.361644		2340	0.757576		973.055	0.806391	0.814683	0.778477	0.927002	0.899735	0.836396	0.90979	0.948179	0.852082	0.796214	0.839772	0.899955	0.901536	0.901693		0.988359	0.879735	1.04008	0.890977	0.853299	0.884713	0.960323	0.930278	0.936703	0.921126	1.02514	0.754966	0.93117	0.814028		973.055	0.291298	0.291553	0.267522	0.0558152	0.311443	0.224715	0.217674	0.0562676	0.278736	0.467822	0.247715	-0.0114413
2350	0.358904		2350	0.763359		977.231	0.806019	0.808723	0.773302	0.916918	0.896528	0.843437	0.914753	0.955275	0.869446	0.798399	0.837348	0.892705	0.894858	0.903866		0.984089	0.8819	1.04472	0.902837	0.853796	0.90108	0.947779	0.941328	0.920675	0.922992	1.01826	0.738736	0.926381	0.819733		977.231	0.297393	0.360118	0.630085	-0.0190739	0.32564	0.185788	0.113183	0.274581	0.154083	0.384704	0.35866	-0.126269
2360	0.356164		2360	0.769231		981.407	0.804662	0.81489	0.773496	0.914384	0.88908	0.852001	0.913492	0.948504	0.849355	0.796001	0.821778	0.886181	0.895495	0.91933		0.991884	0.887448	1.03926	0.906364	0.859253	0.89112	0.946987	0.939567	0.944105	0.914785	1.01283	0.744709	0.930885	0.820694		981.407	0.559811	0.38701	0.544251	0.587577	0.489876	0.190973	0.154987	0.251791	0.418128	0.61023	0.254511	0.171384
2370	0.353425		2370	0.775194		985.583	0.804071	0.80771	0.773375	0.915717	0.902482	0.839187	0.902855	0.943115	0.854865	0.807165	0.817774	0.886338	0.899142	0.907858		0.980564	0.878995	1.04744	0.885073	0.850902	0.89518	0.954455	0.931064	0.929551	0.933783	1.02561	0.735828	0.92436	0.828594		985.583	0.594992	0.454939	0.666625	0.247854	0.351018	0.116475	0.192847	0.131955	0.193332	0.449755	0.237752	0.257575
2380	0.350685		2380	0.78125		989.76	0.804333	0.800503	0.766767	0.913574	0.9018	0.850331	0.90355	0.935884	0.843289	0.778922	0.842117	0.886888	0.904875	0.917742		0.976733	0.869669	1.03024	0.889148	0.844118	0.882218	0.947892	0.926243	0.934003	0.926402	0.989888	0.739522	0.934202	0.823578		989.76	0.715931	0.422911	0.48351	0.0614438	0.450747	0.154479	0.27761	-0.0698601	0.347248	0.329832	0.34812	0.154019
2390	0.347945		2390	0.787402		993.936	0.799188	0.81219	0.767787	0.896123	0.894223	0.852932	0.915933	0.955329	0.850969	0.784064	0.826388	0.901547	0.891804	0.905016		0.991161	0.87369	1.03804	0.886353	0.858202	0.890465	0.944012	0.931389	0.938317	0.931891	0.997871	0.738637	0.905776	0.8213		993.936	0.682761	0.302125	0.726977	0.186604	0.441955	0.325706	-0.0108681	0.444018	0.108871	0.190943	0.360393	0.162033
2400	0.345205		2400	0.793651		998.112	0.800545	0.802771	0.764799	0.924703	0.887015	0.85511	0.903598	0.928545	0.848715	0.794696	0.84188	0.895259	0.885917	0.884954		0.99184	0.874955	1.02947	0.8828	0.839934	0.881266	0.938888	0.943576	0.943826	0.918409	0.99953	0.744414	0.92179	0.817372		998.112	0.642517	0.329616	0.571567	0.302235	0.381474	0.199799	0.0267243	0.350808	0.0878027	0.465805	0.349677	-0.0343994
2410	0.342466		2410	0.8		1002.29	0.790737	0.800297	0.77233	0.918852	0.88508	0.850965	0.904681	0.939865	0.841091	0.787661	0.82486	0.888637	0.881611	0.896719		0.988009	0.867607	1.01997	0.880083	0.840542	0.871815	0.951303	0.932716	0.951646	0.91308	0.983539	0.738932	0.927897	0.819294		1002.29	0.47942	0.438056	0.353754	0.433986	0.396843	-0.0170371	0.230186	0.389887	0.0178912	0.588603	0.509645	-0.0227144
2420	0.339726		2420	0.806452		1006.47	0.808187	0.796905	0.77199	0.910231	0.886518	0.845827	0.906136	0.937536	0.831463	0.785556	0.822094	0.88233	0.890069	0.888925		0.994643	0.867457	1.01603	0.88698	0.826624	0.884777	0.945904	0.931741	0.939792	0.909163	1.0024	0.723665	0.920516	0.816828		1006.47	0.588245	0.3742	0.573894	0.373513	0.502937	0.125304	0.173992	0.275012	0.131175	0.870994	0.241161	0.352335
2430	0.336986		2430	0.813008		1010.64	0.802034	0.806633	0.755785	0.910518	0.881227	0.851578	0.898053	0.956873	0.843178	0.792058	0.825624	0.896241	0.889212	0.89417		1.00018	0.876614	1.0396	0.890089	0.829168	0.883762	0.941345	0.917523	0.923763	0.928107	1.00037	0.730012	0.926513	0.805565		1010.64	0.716033	0.394648	0.576968	0.386983	0.633861	0.162728	0.20017	0.287066	0.242209	0.460633	0.342348	0.305292
2440	0.334247		2440	0.819672		1014.82	0.808449	0.804646	0.756126	0.904117	0.88355	0.84644	0.893834	0.948884	0.85083	0.787901	0.837217	0.882703	0.907994	0.894421		0.980805	0.875874	1.02709	0.898266	0.835012	0.88355	0.926602	0.924645	0.921871	0.901223	1.0136	0.736594	0.911641	0.802555		1014.82	0.907374	0.378148	0.584138	0.269303	0.482325	0.344371	0.307633	0.343371	0.303533	0.409593	0.441753	0.273359
2450	0.331507		2450	0.826446		1018.99	0.806216	0.800888	0.76667	0.92695	0.879992	0.844685	0.911584	0.946284	0.841758	0.785237	0.829366	0.886162	0.902217	0.882467		1.00031	0.877073	1.01669	0.889984	0.825702	0.902031	0.929706	0.920529	0.908876	0.912014	1.01009	0.722054	0.901492	0.796432		1018.99	0.587326	0.443498	0.761996	0.249573	0.414338	0.417492	0.34918	0.267854	0.313367	0.557758	0.14411	0.275972
2460	0.328767		2460	0.833333		1023.17	0.811909	0.802715	0.759867	0.911275	0.886057	0.842655	0.900204	0.938647	0.853613	0.777536	0.819618	0.888323	0.896989	0.87996		1.00456	0.865367	1.02143	0.890324	0.827416	0.891649	0.919134	0.918633	0.924849	0.906871	1.00804	0.73349	0.89879	0.794719		1023.17	0.311972	0.369003	0.598084	0.278967	0.326126	0.233991	0.296705	0.413891	0.0398712	0.399472	0.37672	0.335964
2470	0.326027		2470	0.840336		1027.35	0.803633	0.795499	0.744464	0.923371	0.893984	0.840371	0.902968	0.935478	0.854754	0.783185	0.813163	0.891722	0.885741	0.885623		1.00042	0.857195	1.01849	0.889853	0.825628	0.892769	0.921914	0.935722	0.919868	0.907111	0.99708	0.73962	0.915595	0.810287		1027.35	0.57364	0.397487	0.572186	0.404426	0.268163	0.32826	0.407894	0.226764	0.313224	0.347856	0.377654	0.150714
2480	0.323288		2480	0.847458		1031.52	0.791744	0.788929	0.746553	0.88873	0.881743	0.834197	0.906088	0.928301	0.856367	0.773779	0.829102	0.878046	0.893386	0.880294		0.994774	0.861731	1.01355	0.883427	0.83951	0.882028	0.927653	0.912864	0.907596	0.899757	1.0088	0.736103	0.915485	0.797394		1031.52	0.409968	0.438976	0.686365	0.440518	0.213823	0.445603	0.297134	0.270576	0.028148	0.333008	0.261851	0.111953
2490	0.320548		2490	0.854701		1035.7	0.792795	0.787851	0.748205	0.90626	0.888693	0.824237	0.899007	0.943034	0.858955	0.796508	0.826494	0.878675	0.882578	0.888757		1.00588	0.862884	1.00901	0.881258	0.829223	0.864308	0.927184	0.921449	0.904007	0.900743	0.988097	0.736574	0.918715	0.790268		1035.7	0.377562	0.403455	0.679799	0.344527	0.31623	0.294144	0.23365	0.435869	0.12637	0.548167	0.248347	0.171156
2500	0.317808		2500	0.862069		1039.87	0.781497	0.788451	0.755907	0.909813	0.873687	0.832484	0.895321	0.949236	0.845682	0.795335	0.816957	0.882251	0.869134	0.875696		1.00662	0.857373	1.00391	0.879351	0.831693	0.873443	0.93816	0.923805	0.909822	0.882624	0.974081	0.737537	0.915046	0.809305		1039.87	0.414054	0.362881	0.621856	0.243866	0.542702	0.368342	0.144445	0.303827	-0.0792446	0.188377	0.390176	0.165037
2510	0.315068		2510	0.869565		1044.05	0.781212	0.797354	0.731102	0.882147	0.869374	0.829312	0.908335	0.914868	0.8653	0.793577	0.812794	0.884727	0.876427	0.876031		0.996022	0.857289	1.00464	0.8892	0.832154	0.872491	0.942493	0.93537	0.90512	0.879374	0.976004	0.732821	0.909203	0.809514		1044.05	0.20182	0.445195	0.605715	-0.00639175	0.384647	0.389659	0.241261	0.58087	0.110362	0.307179	0.193458	0.520312
2520	0.312329		2520	0.877193		1048.23	0.780818	0.789219	0.742545	0.877105	0.875899	0.838532	0.907688	0.921558	0.861014	0.772767	0.820882	0.893471	0.874054	0.876616		1.00066	0.856099	1.00597	0.90349	0.835896	0.879511	0.929512	0.917143	0.907513	0.88004	0.967389	0.728852	0.913772	0.796286		1048.23	0.347869	0.393625	0.568279	0.28614	0.221631	0.283472	0.278662	0.31524	0.0383255	0.15806	0.399482	0.222552
2530	0.309589		2530	0.884956		1052.4	0.776396	0.785264	0.740383	0.891186	0.870314	0.840985	0.892444	0.917712	0.862044	0.765493	0.81643	0.888441	0.868892	0.880942		0.998321	0.856267	0.984861	0.895392	0.833998	0.870652	0.92623	0.914977	0.905537	0.895494	0.956271	0.718517	0.918165	0.806045		1052.4	0.425177	0.474615	0.900079	0.423792	0.206651	0.192806	0.289812	0.165099	-0.040954	0.356185	0.320262	0.208517
2540	0.306849		2540	0.892857		1056.58	0.775082	0.787964	0.735718	0.895157	0.871143	0.834282	0.894012	0.918199	0.850329	0.746441	0.818353	0.876887	0.883852	0.875717		0.996372	0.856717	0.983064	0.896228	0.824301	0.880844	0.931694	0.918741	0.918588	0.872819	0.954717	0.714902	0.898834	0.783309		1056.58	0.376522	0.436425	0.823747	0.281886	0.373771	0.30044	0.307878	0.207662	-0.150361	0.17841	0.415602	0.204501
2550	0.30411		2550	0.900901		1060.76	0.76928	0.787542	0.741087	0.879874	0.851916	0.834133	0.89571	0.923778	0.857926	0.772047	0.818274	0.879736	0.891343	0.860358		0.987461	0.854993	0.976917	0.889592	0.833224	0.891141	0.928801	0.905525	0.904173	0.874924	0.95664	0.706629	0.899845	0.784521		1060.76	0.375526	0.63549	0.609543	0.236048	0.381836	0.467812	0.041446	0.556781	0.107762	0.231486	0.525283	0.343323
2560	0.30137		2560	0.909091		1064.93	0.761441	0.788844	0.738657	0.891029	0.861889	0.82576	0.889955	0.924049	0.84724	0.774419	0.814691	0.880935	0.882007	0.874861		0.988556	0.849051	0.986611	0.888652	0.817739	0.883656	0.920863	0.922208	0.903673	0.888166	0.949237	0.730562	0.914123	0.790288		1064.93	0.440845	0.583512	0.629272	0.140756	0.365195	0.440924	0.108841	0.330342	0.242202	0.170413	0.522511	0.157656
2570	0.29863		2570	0.917431		1069.11	0.778125	0.781994	0.72979	0.902393	0.876286	0.825422	0.889664	0.923778	0.847352	0.766745	0.813716	0.872918	0.863356	0.874568		0.975901	0.851769	0.981387	0.874989	0.820135	0.881901	0.92421	0.906744	0.905203	0.867517	0.95693	0.734747	0.911751	0.779025		1069.11	0.418878	0.511611	0.919774	0.382455	0.386189	0.611228	0.251238	0.397615	-0.0806333	0.116089	0.682685	0.302416
2580	0.29589		2580	0.925926		1073.28	0.78165	0.785255	0.733337	0.90174	0.870959	0.816752	0.883036	0.909452	0.848687	0.764933	0.808737	0.870187	0.877591	0.881736		0.979667	0.859107	0.987145	0.874179	0.827232	0.873527	0.922738	0.906473	0.89961	0.883024	0.971394	0.730346	0.918122	0.778983		1073.28	0.586113	0.620983	0.785389	0.243203	0.470333	0.420262	0.116767	0.160907	0.0157255	-0.0568484	0.417932	0.241874
2590	0.293151		2590	0.934579		1077.46	0.760631	0.777083	0.730227	0.88037	0.872895	0.815906	0.878024	0.93407	0.842788	0.771195	0.806287	0.879363	0.879612	0.864161		0.989081	0.85249	0.990814	0.870495	0.832283	0.863018	0.922011	0.896588	0.899749	0.890991	0.96976	0.72058	0.899405	0.780488		1077.46	0.309053	0.512025	0.592358	0.515576	0.557232	0.277265	0.171258	0.230869	0.0966787	0.129919	0.219506	0.33786
2600	0.290411		2600	0.943396		1081.64	0.772279	0.779997	0.721967	0.874649	0.870258	0.81468	0.88677	0.923237	0.846962	0.769996	0.80028	0.876278	0.883061	0.878246		0.990767	0.845321	0.97597	0.870835	0.818863	0.881393	0.926925	0.892146	0.896939	0.885422	0.944126	0.712288	0.896703	0.773571		1081.64	0.607826	0.395933	0.4222	0.20684	0.411006	0.128725	0.214225	0.342461	0.236167	-0.183978	0.480712	0.25246
2610	0.287671		2610	0.952381		1085.81	0.774294	0.775705	0.722477	0.884681	0.874664	0.814595	0.881872	0.902492	0.844124	0.764427	0.797409	0.871209	0.86217	0.868215		0.984155	0.842734	1.0052	0.850432	0.828154	0.871666	0.919521	0.902194	0.917447	0.870554	0.952267	0.725984	0.892332	0.767845		1085.81	0.641109	0.443865	0.26543	0.375165	0.500619	0.164112	0.200107	0.491185	-0.00623126	0.24836	0.503043	0.167063
2620	0.284932		2620	0.961538		1089.99	0.771732	0.771769	0.720339	0.89163	0.854165	0.819564	0.890585	0.90761	0.850023	0.764267	0.810133	0.872309	0.862192	0.867546		0.965435	0.843381	0.975289	0.858034	0.816337	0.87118	0.908884	0.908233	0.926769	0.873965	0.935775	0.723272	0.907204	0.768451		1089.99	0.281764	0.457517	0.573823	0.292842	0.364599	0.197886	0.0600018	0.606202	0.102101	0.489784	0.303649	0.105624
2630	0.282192		2630	0.970874		1094.16	0.783314	0.77698	0.722672	0.896698	0.860525	0.820431	0.894287	0.901354	0.841592	0.76019	0.810555	0.855647	0.871396	0.868299		0.962501	0.832847	0.982918	0.884263	0.807913	0.867184	0.907316	0.89889	0.921899	0.865838	0.925763	0.722073	0.893759	0.76354		1094.16	0.318246	0.596415	0.262195	0.241872	0.265751	0.346899	0.359225	0.0201597	0.48144	0.349824	0.321856	0.419999
2640	0.279452		2640	0.980392		1098.34	0.773221	0.771703	0.722574	0.898971	0.867622	0.83149	0.878639	0.899323	0.845459	0.782412	0.809211	0.875649	0.873242	0.874505		0.969332	0.83519	0.988554	0.87862	0.819342	0.888244	0.900769	0.89759	0.922678	0.87178	0.921416	0.727654	0.902239	0.761345		1098.34	0.355446	0.525937	0.415428	0.0466239	0.347419	0.393474	0.348985	0.326443	0.433972	-0.0557015	0.406844	0.69163
2650	0.276712		2650	0.990099		1102.52	0.757413	0.762912	0.705665	0.880814	0.867014	0.834916	0.878752	0.924564	0.844569	0.76003	0.798726	0.870285	0.866673	0.871413		0.983433	0.835518	0.98095	0.863703	0.830882	0.87875	0.917436	0.88088	0.918949	0.868689	0.922365	0.71667	0.907643	0.761784		1102.52	0.424905	0.523729	0.464525	0.18947	0.333349	0.453326	0.125894	0.190702	0.468079	0.102835	0.441295	0.494433
2660	0.273973		2660	1		1106.69	0.778694	0.762593	0.71118	0.884968	0.853889	0.820854	0.878622	0.918308	0.844235	0.771728	0.78824	0.864351	0.858963	0.855112		0.976908	0.835855	0.986416	0.875955	0.81914	0.87302	0.911649	0.885593	0.901947	0.856166	0.923339	0.721405	0.883105	0.75167		1106.69	0.313171	0.540323	0.443143	0.361393	0.491506	0.378813	0.207609	0.0837924	0.183642	-0.306355	0.36296	0.367368
2670	0.271233		2670	1.0101		1110.87	0.772673	0.756773	0.710937	0.889383	0.847953	0.812755	0.894352	0.90539	0.834023	0.774126	0.782919	0.86608	0.867684	0.864934		0.978331	0.826577	0.977816	0.87559	0.82102	0.876192	0.908157	0.891957	0.905954	0.85526	0.922786	0.716473	0.883281	0.76239		1110.87	0.1719	0.50674	0.364747	0.258711	0.24546	0.570169	0.346468	0.240258	0.338554	0.0183237	0.507324	0.363761
2680	0.268493		2680	1.02041		1115.05	0.774031	0.758976	0.709941	0.891525	0.851769	0.809922	0.884119	0.918389	0.830266	0.774712	0.7948	0.86887	0.868804	0.86251		0.961538	0.827411	0.971281	0.879169	0.816688	0.868135	0.913686	0.889032	0.892097	0.858431	0.917359	0.709871	0.901097	0.754219		1115.05	0.0655432	0.512042	0.599606	0.393222	0.223535	0.52868	0.393445	0.169304	0.263584	-0.0207395	0.362633	0.46486
2690	0.265753		2690	1.03093		1119.22	0.773571	0.760934	0.699373	0.892753	0.846441	0.79419	0.889162	0.909642	0.848604	0.776257	0.774119	0.859655	0.850241	0.85388		0.957356	0.831722	0.973856	0.861456	0.8043	0.87617	0.908189	0.903304	0.904062	0.872339	0.894202	0.708417	0.898636	0.746299		1119.22	0.0944042	0.442853	0.284649	0.383537	0.5143	0.358002	0.333081	0.349813	0.04703	-0.045291	0.224953	0.479622
2700	0.263014		2700	1.04167		1123.4	0.766324	0.754336	0.702604	0.889566	0.845261	0.807998	0.889793	0.923833	0.852277	0.781933	0.785869	0.867141	0.850154	0.87672		0.963618	0.829182	0.959862	0.856336	0.811084	0.880125	0.909176	0.881368	0.893933	0.862561	0.910272	0.704429	0.879063	0.743248		1123.4	0.370946	0.478394	0.333319	0.375211	0.286314	0.245266	0.205288	0.212765	0.249624	0.047033	0.192302	0.312034
2710	0.260274		2710	1.05263		1127.57	0.779636	0.755705	0.701414	0.877418	0.84574	0.817534	0.887707	0.914246	0.846545	0.77314	0.795459	0.86217	0.846309	0.865394		0.949649	0.831731	0.971742	0.870443	0.820522	0.877799	0.915173	0.881936	0.881578	0.861921	0.909245	0.718753	0.877328	0.749058		1127.57	0.155234	0.373941	0.308558	0.140139	0.349143	0.366102	0.128078	0.493708	0.361302	0.269605	0.0249152	0.394325
2720	0.257534		2720	1.06383		1131.75	0.744692	0.758217	0.715918	0.870339	0.846238	0.823603	0.887012	0.896859	0.836332	0.788008	0.790374	0.856	0.853032	0.862259		0.963968	0.832078	0.959886	0.855709	0.823545	0.884607	0.910857	0.873324	0.896521	0.853581	0.908718	0.716159	0.877525	0.758002		1131.75	0.297728	0.485247	0.428138	0.0449476	0.455421	0.285437	0.267361	0.32254	0.332121	0.360476	0.139978	0.452881
2730	0.254795		2730	1.07527		1135.93	0.74329	0.753484	0.728964	0.872925	0.845519	0.810747	0.881209	0.897996	0.859484	0.777296	0.786054	0.864096	0.854328	0.854172		0.956042	0.82249	0.967029	0.861613	0.807563	0.876741	0.901448	0.867772	0.911047	0.85097	0.905056	0.705411	0.865795	0.756267		1135.93	0.384409	0.447784	0.429889	0.253753	0.498244	0.330613	0.217031	0.101863	0.349279	0.135985	0.200681	0.419747
2740	0.252055		2740	1.08696		1140.1	0.759777	0.75309	0.714387	0.883819	0.842312	0.816223	0.889987	0.893771	0.837028	0.757526	0.792587	0.873036	0.841784	0.847276		0.943693	0.823259	0.967151	0.872716	0.807212	0.879554	0.903275	0.870481	0.886142	0.854887	0.893727	0.710127	0.869969	0.746174		1140.1	0.370055	0.424909	0.342779	0.396022	0.262384	0.377985	0.303059	0.126166	0.322967	0.207968	0.351709	0.393925
2750	0.249315		2750	1.0989		1144.28	0.756712	0.751347	0.712176	0.860725	0.846533	0.800851	0.876424	0.913027	0.824534	0.766612	0.787002	0.848141	0.840686	0.855719		0.958735	0.827064	0.966397	0.859157	0.803765	0.875748	0.90827	0.882045	0.879909	0.859949	0.905925	0.703289	0.88517	0.750625		1144.28	0.581565	0.465278	0.31537	0.329581	0.328367	0.472763	0.440273	0.0911617	0.172171	0.256197	0.317133	0.139625
2760	0.246575		2760	1.11111		1148.45	0.753494	0.748751	0.712589	0.872977	0.846072	0.806285	0.876731	0.891767	0.824339	0.777057	0.788319	0.833365	0.853097	0.854026		0.960487	0.821253	0.959716	0.860986	0.804097	0.871286	0.898474	0.891876	0.875095	0.851769	0.904977	0.714076	0.88495	0.746947		1148.45	0.272184	0.383594	0.303729	0.703155	0.469694	0.625084	0.304498	0.0299937	0.426402	0.342131	0.288807	0.470238
2770	0.243836		2770	1.1236		1152.63	0.743794	0.745058	0.706953	0.874414	0.84174	0.803896	0.88129	0.900325	0.822558	0.757579	0.78118	0.845567	0.847891	0.855133		0.96988	0.827579	0.969993	0.857067	0.798143	0.871201	0.894626	0.896371	0.876764	0.851183	0.898048	0.695528	0.889454	0.737669		1152.63	0.201434	0.242198	0.110445	0.388574	0.369226	0.596121	0.274848	0.520291	0.155493	0.336718	0.283268	0.604224
2780	0.241096		2780	1.13636		1156.81	0.751085	0.746567	0.703892	0.863207	0.829094	0.803346	0.875632	0.910562	0.834858	0.770022	0.7894	0.845095	0.836138	0.85971		0.952846	0.82011	0.974439	0.862188	0.79488	0.873379	0.896469	0.874137	0.883443	0.862054	0.879791	0.716061	0.883281	0.740636		1156.81	0.515644	0.326274	0.112869	0.422513	0.348906	0.445225	0.127773	0.430181	0.395885	0.386576	0.0789942	0.46323
2790	0.238356		2790	1.14943		1160.98	0.756121	0.748798	0.714921	0.857041	0.830956	0.787677	0.865076	0.901896	0.829431	0.770635	0.777887	0.848298	0.838796	0.861611		0.966004	0.823962	0.963895	0.873813	0.792354	0.849147	0.897342	0.881828	0.868055	0.850117	0.879791	0.707671	0.87836	0.738881		1160.98	0.379608	0.224913	0.128767	0.542277	0.356756	0.523247	0.318312	0.200626	0.352343	0.311913	0.0217647	0.374311
2800	0.235616		2800	1.16279		1165.16	0.756428	0.749772	0.695753	0.856362	0.842809	0.782793	0.855231	0.90864	0.82509	0.776017	0.785869	0.840831	0.837588	0.852312		0.95856	0.817476	0.963288	0.839146	0.803894	0.860142	0.89259	0.870589	0.876764	0.845881	0.886799	0.688258	0.873066	0.732214		1165.16	0.469843	0.20453	0.302675	0.421603	0.376157	0.276954	0.159518	0.317123	0.109798	0.523261	0.143308	0.488211
2810	0.232877		2810	1.17647		1169.34	0.7709	0.748273	0.709455	0.868614	0.832449	0.796368	0.860307	0.891984	0.8434	0.770235	0.795854	0.831636	0.842245	0.846252		0.959107	0.818854	0.959036	0.843927	0.802604	0.85936	0.876941	0.889167	0.874037	0.84628	0.891383	0.706217	0.885456	0.736728		1169.34	0.473366	0.331561	0.149448	0.455579	0.200947	0.216504	0.242795	0.195567	0.621501	0.454748	0.0697375	0.391351
2820	0.230137		2820	1.19048		1173.51	0.753297	0.748891	0.709552	0.868745	0.846588	0.796875	0.864962	0.890142	0.827734	0.761309	0.793483	0.843366	0.84844	0.840568		0.960136	0.825527	0.954785	0.852809	0.79606	0.865534	0.886123	0.878389	0.862016	0.844549	0.889459	0.711463	0.872143	0.738128		1173.51	0.361293	0.320422	0.0818111	0.468912	0.261828	0.312962	0.309064	0.490474	0.624967	0.720618	0.0472547	0.635467
2830	0.227397		2830	1.20482		1177.69	0.748786	0.748713	0.70824	0.868066	0.843215	0.786282	0.866757	0.889303	0.812513	0.750438	0.804311	0.845508	0.839851	0.843577		0.950985	0.819294	0.947642	0.847428	0.806751	0.840075	0.888144	0.86371	0.88475	0.844415	0.872414	0.699615	0.866871	0.752088		1177.69	0.733258	0.267053	0.111555	0.449082	0.215466	0.466895	0.351779	0.579397	0.638569	0.55266	0.11562	0.665875
2840	0.224658		2840	1.21951		1181.87	0.749574	0.743249	0.691526	0.870704	0.83162	0.79161	0.863265	0.894042	0.819163	0.742285	0.789189	0.837472	0.855558	0.832188		0.955188	0.819988	0.960081	0.857067	0.802567	0.861834	0.88441	0.853879	0.889175	0.84295	0.887378	0.707848	0.870166	0.73257		1181.87	0.308943	0.281413	0.211372	0.257662	0.318741	0.675843	0.387943	0.234342	0.46625	0.895987	0.0891997	0.369413
2850	0.221918		2850	1.23457		1186.04	0.74502	0.741862	0.691963	0.862423	0.832468	0.78791	0.862812	0.893284	0.814934	0.753982	0.781522	0.83531	0.850966	0.838562		0.955101	0.817898	0.971961	0.849622	0.803065	0.863673	0.889955	0.856533	0.888841	0.827363	0.875417	0.700047	0.867464	0.745422		1186.04	0.0860003	0.308049	0.482376	0.335248	0.0652263	0.431908	0.338904	0.198671	0.633172	0.578133	0.23064	0.497099
2860	0.219178		2860	1.25		1190.22	0.743597	0.739716	0.696044	0.856937	0.831988	0.789094	0.863993	0.896209	0.823059	0.748307	0.782313	0.83867	0.845057	0.840672		0.943102	0.819857	0.95165	0.834783	0.790879	0.863018	0.895516	0.852309	0.886309	0.832665	0.865301	0.715275	0.855074	0.740532		1190.22	0.427418	0.340029	0.495871	0.533551	0.209817	0.591659	0.481358	0.33162	0.595878	0.439352	0.53577	0.498111
2870	0.216438		2870	1.26582		1194.39	0.739174	0.741937	0.700345	0.867857	0.832799	0.782391	0.855716	0.893121	0.827233	0.740553	0.785501	0.843739	0.838115	0.852438		0.941592	0.819463	0.963118	0.864173	0.773938	0.857309	0.88517	0.844075	0.867776	0.83922	0.854763	0.69038	0.854174	0.723312		1194.39	0.399627	0.267639	0.0631347	0.256803	0.337022	0.477022	0.326773	0.347318	0.388331	0.604385	0.245831	0.318427
2880	0.213699		2880	1.28205		1198.57	0.752596	0.742865	0.701098	0.837605	0.828025	0.781291	0.852014	0.896615	0.809953	0.756193	0.786423	0.835585	0.841586	0.84201		0.942993	0.823306	0.946281	0.849517	0.788723	0.851726	0.901416	0.869885	0.886225	0.82579	0.868963	0.703957	0.8567	0.729351		1198.57	0.394726	0.234658	0.376939	0.411753	0.166742	0.539107	0.257896	0.244295	0.417695	0.954731	0.219068	0.142886
2890	0.210959		2890	1.2987		1202.75	0.742174	0.74473	0.697866	0.846983	0.835933	0.787149	0.854746	0.87763	0.83163	0.734291	0.776411	0.818943	0.838203	0.835343		0.937782	0.815292	0.945504	0.837944	0.785423	0.856252	0.883213	0.861625	0.870809	0.820168	0.865933	0.696667	0.860149	0.731943		1202.75	0.262778	0.239616	0.462361	0.446143	0.325773	0.537631	0.275584	0.390231	0.207329	0.676056	0.183882	0.255179
2900	0.208219		2900	1.31579		1206.92	0.739722	0.738132	0.703211	0.848237	0.824578	0.785267	0.867468	0.87958	0.811344	0.742205	0.782023	0.825073	0.828867	0.843494		0.942139	0.812472	0.961077	0.847349	0.797995	0.852107	0.877038	0.852444	0.886921	0.851423	0.861138	0.699595	0.863115	0.728578		1206.92	0.637056	0.223586	0.384683	0.173218	0.142068	0.599871	0.348247	0.45834	0.504664	0.669147	0.235289	0.397112
2910	0.205479		2910	1.33333		1211.1	0.744035	0.739932	0.701851	0.842333	0.818033	0.771036	0.866579	0.887353	0.804805	0.750332	0.781206	0.834387	0.840532	0.847276		0.947021	0.809454	0.958113	0.848681	0.792723	0.84238	0.887481	0.858348	0.882719	0.852356	0.869305	0.6971	0.869793	0.725799		1211.1	0.595702	0.272522	0.340289	0.23728	0.160833	0.451009	0.177722	0.268855	0.356575	0.705247	0.100697	0.447778
2920	0.20274		2920	1.35135		1215.28	0.738649	0.743671	0.68861	0.855004	0.820264	0.787868	0.870216	0.889899	0.821167	0.734877	0.783525	0.827608	0.833963	0.847631		0.943781	0.807195	0.96098	0.84343	0.782381	0.843585	0.876893	0.841909	0.877599	0.837061	0.865828	0.677313	0.849802	0.725882		1215.28	0.561964	0.314134	0.203516	0.184932	0.304288	0.267809	0.0633019	0.437597	0.291427	0.854945	0.294206	0.544449
2930	0.2		2930	1.36986		1219.45	0.737992	0.736155	0.688853	0.853358	0.829629	0.776978	0.868018	0.892092	0.79718	0.741699	0.768639	0.826645	0.826143	0.84575		0.940694	0.811562	0.951918	0.855578	0.777422	0.85031	0.884216	0.83633	0.860653	0.833917	0.868304	0.676252	0.855953	0.708412		1219.45	0.741586	0.303984	0.508723	0.387752	0.144397	0.59016	0.198494	0.108992	0.6848	0.717321	0.276108	0.21297
2940	0.19726		2940	1.38889		1223.63	0.739218	0.730428	0.696846	0.8491	0.823379	0.783131	0.862909	0.879878	0.800686	0.72731	0.782155	0.813657	0.832338	0.843222		0.935636	0.808385	0.941957	0.839146	0.79829	0.841048	0.881548	0.830968	0.861237	0.838473	0.855974	0.696785	0.850044	0.717795		1223.63	0.71782	0.284711	0.19096	0.380641	0.562871	0.475032	0.243353	-0.0181144	0.548017	0.739808	0.368733	0.332677
2950	0.194521		2950	1.40845		1227.8	0.724746	0.735799	0.693566	0.838754	0.827748	0.780488	0.857155	0.862464	0.79398	0.73136	0.78637	0.806289	0.838137	0.826671		0.930272	0.809744	0.945067	0.843457	0.787875	0.847201	0.869036	0.832187	0.871282	0.855979	0.851285	0.696726	0.849736	0.717941		1227.8	0.747137	0.210147	0.363202	0.401624	0.246008	0.396203	0.200864	0.181897	0.0964533	0.439531	0.670767	0.473308
2960	0.191781		2960	1.42857		1231.98	0.721637	0.737261	0.701049	0.848185	0.819656	0.770105	0.853372	0.875951	0.798043	0.720463	0.783366	0.825053	0.827483	0.827486		0.941854	0.81518	0.931486	0.838206	0.780999	0.862278	0.878267	0.85434	0.872145	0.838926	0.846095	0.691539	0.865246	0.717168		1231.98	0.664287	0.281658	0.254923	0.468454	0.273273	0.546813	0.264996	0.124168	0.293063	0.457715	0.465159	0.381954
2970	0.189041		2970	1.44928		1236.16	0.736875	0.730578	0.695073	0.844136	0.840081	0.776639	0.851868	0.880284	0.80756	0.733838	0.767954	0.822519	0.820036	0.82433		0.923528	0.807129	0.94271	0.84714	0.793147	0.840837	0.872544	0.825497	0.863018	0.842737	0.85139	0.697689	0.85692	0.716144		1236.16	0.444761	0.306304	0.250596	0.239184	0.322466	0.460906	0.476283	0.0851666	0.520192	0.593643	0.147934	0.555818
2980	0.186301		2980	1.47059		1240.33	0.72792	0.727842	0.679645	0.838075	0.824836	0.769598	0.848377	0.864252	0.788331	0.724592	0.750619	0.831439	0.82254	0.826441		0.928192	0.80772	0.939916	0.846304	0.775228	0.852297	0.874856	0.81851	0.877599	0.840046	0.849125	0.690281	0.863664	0.710815		1240.33	0.415955	0.261755	0.308625	0.0705868	0.410768	0.534484	0.461959	0.372224	0.478952	0.541514	0.289374	0.486969
2990	0.183562		2990	1.49254		1244.51	0.726979	0.731497	0.707754	0.838754	0.818494	0.76336	0.848231	0.882126	0.792867	0.721395	0.76777	0.821615	0.825264	0.821614		0.933556	0.802275	0.944532	0.834026	0.775228	0.843226	0.876311	0.829207	0.871728	0.831732	0.842512	0.683208	0.849934	0.699573		1244.51	0.304411	0.253025	0.267271	0.461904	0.340737	0.444099	0.312785	0.362331	0.363748	0.396561	0.325917	0.411702
3000	0.180822		3000	1.51515		1248.68	0.724176	0.731366	0.686229	0.837788	0.83221	0.763994	0.854503	0.870074	0.790335	0.705861	0.771195	0.821477	0.817839	0.827716		0.93452	0.802462	0.926943	0.845599	0.780943	0.832463	0.888193	0.830318	0.868639	0.815052	0.850205	0.688101	0.846771	0.706281		1248.68	0.682424	0.336821	0.142526	0.175837	0.259253	0.38434	0.380891	0.249369	0.221557	0.776835	0.472663	0.352012
3010	0.178082		3010	1.53846		1252.86	0.724308	0.727326	0.674689	0.836351	0.814697	0.761816	0.857559	0.865714	0.805695	0.707353	0.766822	0.824346	0.811469	0.8213		0.926638	0.796942	0.926335	0.830159	0.775726	0.838468	0.875874	0.83717	0.860096	0.796321	0.84462	0.689535	0.832733	0.705988		1252.86	0.653914	0.357425	0.312311	0.259249	0.418223	0.555207	0.325118	-0.0321207	0.486729	0.473023	0.28901	0.335641
3020	0.175342		3020	1.5625		1257.04	0.703946	0.730035	0.677094	0.848446	0.817314	0.756509	0.845693	0.869966	0.793869	0.720409	0.771037	0.812124	0.828977	0.821572		0.937585	0.800935	0.912803	0.824438	0.776759	0.843797	0.88559	0.825903	0.857453	0.819715	0.840325	0.686077	0.840642	0.708705		1257.04	0.433511	0.375713	0.60931	0.390703	0.108494	0.487876	0.558719	-0.0438456	0.414618	0.640808	0.401988	0.350746
3030	0.172603		3030	1.5873		1261.21	0.712134	0.728666	0.691234	0.836847	0.817628	0.752555	0.849815	0.878118	0.80052	0.718491	0.770036	0.811181	0.820805	0.810016		0.942336	0.803924	0.930514	0.815138	0.772814	0.847328	0.88095	0.825416	0.835859	0.810203	0.827153	0.688493	0.851801	0.699008		1261.21	0.680261	0.442952	0.421347	0.377994	0.000902527	0.25103	0.503058	0.117965	0.364577	0.735288	0.544284	0.474381
3040	0.169863		3040	1.6129		1265.39	0.715024	0.726595	0.681613	0.840635	0.817609	0.761964	0.849799	0.869993	0.801493	0.713002	0.762949	0.795816	0.814566	0.812377		0.948554	0.799332	0.937875	0.82355	0.775818	0.84164	0.870653	0.818618	0.854948	0.803862	0.824334	0.689594	0.841982	0.696877		1265.39	0.451711	0.271447	0.29922	0.27896	0.10179	0.599601	0.61944	0.0716556	0.634631	0.379507	0.611416	0.27884
3050	0.167123		3050	1.63934		1269.57	0.716382	0.725874	0.674155	0.835672	0.820504	0.750546	0.843284	0.88237	0.788053	0.717531	0.774356	0.81405	0.815401	0.820381		0.918712	0.798573	0.934644	0.827547	0.76874	0.842084	0.869456	0.813283	0.84866	0.823659	0.852839	0.687413	0.842289	0.690628		1269.57	0.476183	0.314527	0.204501	0.267409	0.47782	0.385995	0.543798	0.293733	0.185242	0.491641	0.343864	0.320449
3060	0.164384		3060	1.66667		1273.74	0.700727	0.727935	0.696312	0.836455	0.800097	0.760061	0.844109	0.89174	0.783573	0.70714	0.764819	0.815917	0.82667	0.825396		0.920485	0.796389	0.89706	0.831518	0.769108	0.829735	0.873546	0.824928	0.835748	0.800984	0.843724	0.689751	0.841498	0.679365		1273.74	0.447227	0.28588	0.465131	0.136618	0.277728	0.465301	0.379789	0.0575551	0.067495	0.381369	0.460157	0.176594
3070	0.161644		3070	1.69492		1277.92	0.694246	0.733259	0.683095	0.834052	0.822918	0.755642	0.849557	0.87327	0.804749	0.718331	0.752279	0.806524	0.824298	0.814885		0.916347	0.795714	0.912196	0.83494	0.772924	0.825675	0.858803	0.807704	0.84916	0.809857	0.845752	0.687393	0.85156	0.689312		1277.92	0.556346	0.347316	0.339223	0.164319	0.37032	0.436536	0.298031	-0.342967	0.281641	0.605909	0.602981	0.204284
3080	0.158904		3080	1.72414		1282.09	0.701209	0.722565	0.673912	0.8311	0.809111	0.749404	0.840601	0.883101	0.795594	0.708925	0.753201	0.806072	0.820036	0.810287		0.916303	0.809604	0.913872	0.828905	0.774823	0.823815	0.858367	0.820352	0.842343	0.818836	0.836031	0.680968	0.846639	0.699322		1282.09	0.464616	0.321545	0.785431	0.229214	0.230337	0.525738	0.291677	0.136373	0.426975	0.421394	0.357362	0.435673
3090	0.156164		3090	1.75439		1286.27	0.712704	0.719398	0.674665	0.842229	0.80594	0.752407	0.822156	0.885782	0.773194	0.71079	0.770088	0.789725	0.827681	0.812335		0.920551	0.794646	0.926287	0.824778	0.764684	0.837834	0.860404	0.833568	0.852555	0.810603	0.843329	0.689613	0.841652	0.697859		1286.27	0.555147	0.172754	0.708999	0.332742	0.52069	0.486418	0.275205	0.16397	0.541769	0.343863	0.276975	0.356392
3100	0.153425		3100	1.78571		1290.45	0.713426	0.720541	0.674762	0.85098	0.798253	0.748008	0.824629	0.863466	0.784686	0.709005	0.759972	0.798802	0.819707	0.81058		0.915077	0.79369	0.91703	0.825143	0.765274	0.82354	0.861277	0.814339	0.850079	0.809937	0.849388	0.671006	0.837676	0.693178		1290.45	0.495207	0.0840168	0.543829	0.19182	0.486789	0.395355	0.333296	0.124523	0.423525	0.198311	0.336191	0.603543
3110	0.150685		3110	1.81818		1294.62	0.717126	0.723418	0.681929	0.828931	0.804853	0.748326	0.829107	0.8613	0.798126	0.71183	0.760367	0.810081	0.814918	0.814739		0.915055	0.793531	0.914552	0.828827	0.770823	0.824216	0.849993	0.809085	0.851498	0.807539	0.837638	0.680713	0.830866	0.679971		1294.62	0.517985	0.281398	1.06594	-0.0109872	0.244735	0.311992	0.269523	0.235446	0.523652	0.164582	0.241695	0.445791
3120	0.147945		3120	1.85185		1298.8	0.703267	0.718245	0.691283	0.822818	0.806788	0.751857	0.819666	0.874733	0.792255	0.700052	0.75004	0.806859	0.82801	0.806108		0.903232	0.792818	0.916739	0.830969	0.774159	0.830031	0.851561	0.823276	0.851247	0.816118	0.830815	0.669964	0.836534	0.688037		1298.8	0.436571	0.399406	0.636073	0.129408	0.306486	0.485117	0.370328	0.0517754	0.279559	-0.000753894	0.33835	0.404831
3130	0.145205		3130	1.88679		1302.97	0.695056	0.718638	0.67639	0.825196	0.801719	0.74471	0.827167	0.880447	0.792784	0.700212	0.754202	0.791611	0.826692	0.803621		0.914989	0.788123	0.917468	0.818691	0.760112	0.827938	0.848878	0.81025	0.832409	0.825737	0.828496	0.674366	0.844728	0.696939		1302.97	0.483209	0.351158	0.365913	0.310735	0.169822	0.323491	0.326865	-0.0737806	0.425233	0.20521	0.300721	0.641039
3140	0.142466		3140	1.92308		1307.15	0.708543	0.710756	0.6614	0.815451	0.815711	0.748051	0.820151	0.883426	0.778342	0.696136	0.751173	0.796543	0.80121	0.814718		0.91118	0.784515	0.907118	0.826476	0.766933	0.813073	0.860856	0.793513	0.819414	0.831173	0.837849	0.673344	0.856524	0.686303		1307.15	0.194782	0.45519	0.295432	0.434523	0.196007	0.442881	0.290467	0.0740981	0.293491	0.493641	0.479868	0.499285
3150	0.139726		3150	1.96078		1311.33	0.695232	0.707711	0.672989	0.81067	0.81796	0.75192	0.824063	0.877008	0.775837	0.697601	0.739528	0.795855	0.809382	0.796955		0.895328	0.784365	0.911807	0.821486	0.767799	0.815695	0.856864	0.804888	0.839532	0.823366	0.81585	0.668844	0.838401	0.678988		1311.33	0.134547	0.429707	0.709283	0.0983337	0.13753	0.290836	0.27788	0.2162	0.422641	0.573196	0.527241	0.450583
3160	0.136986		3160	2		1315.5	0.70631	0.723943	0.668154	0.831648	0.81195	0.742278	0.817985	0.883616	0.770829	0.707726	0.736814	0.804992	0.803648	0.793026		0.906954	0.777945	0.898906	0.822244	0.769348	0.818253	0.855587	0.809654	0.837779	0.829414	0.841089	0.65902	0.836666	0.684234		1315.5	0.444626	0.296234	0.474513	0.0806953	0.316421	0.374344	0.369168	0.0484165	0.504594	0.30372	0.517976	0.454226
3170	0.134247		3170	2.04082		1319.68	0.703968	0.713334	0.674883	0.830995	0.790658	0.747691	0.822269	0.866364	0.782516	0.70658	0.742426	0.800689	0.794685	0.800612		0.90864	0.775246	0.909159	0.835018	0.766343	0.817873	0.852677	0.817318	0.859289	0.827815	0.83719	0.660847	0.829965	0.675875		1319.68	0.251312	0.430631	0.35289	0.245538	0.542058	0.14844	0.346745	0.0586389	0.309714	0.515089	0.674563	0.659821
3180	0.131507		3180	2.08333		1323.86	0.707318	0.709716	0.665117	0.837683	0.80076	0.747882	0.831015	0.874841	0.795344	0.700132	0.747115	0.799372	0.7915	0.795074		0.900167	0.777486	0.8974	0.820859	0.767339	0.83056	0.861067	0.816208	0.852416	0.821234	0.82818	0.676016	0.847056	0.677547		1323.86	-0.06733	0.596042	0.618352	0.177487	0.0935726	0.378587	0.388943	0.264196	0.463567	0.351692	0.687732	0.628858
3190	0.128767		3190	2.12766		1328.03	0.685182	0.710663	0.670462	0.825039	0.797626	0.74748	0.832162	0.892498	0.771719	0.688275	0.740555	0.789784	0.799408	0.799609		0.884271	0.778667	0.902915	0.826998	0.762066	0.832569	0.860226	0.796032	0.84571	0.799812	0.832264	0.665897	0.842553	0.669125		1328.03	0.0980948	0.650286	0.450011	0.346652	0.334813	0.271348	0.292363	0.126837	0.889132	0.563462	0.335697	0.440438
3200	0.126027		3200	2.17391		1332.21	0.688663	0.714018	0.647698	0.829062	0.800945	0.730458	0.828946	0.864008	0.764345	0.690567	0.756257	0.789882	0.79831	0.793047		0.890708	0.778385	0.905685	0.820154	0.760444	0.834979	0.855295	0.798957	0.851303	0.800451	0.831025	0.661339	0.836094	0.67042		1332.21	0.0974672	0.343224	0.488675	0.425559	0.32465	0.326895	0.223338	0.265649	0.667864	0.498387	0.181264	0.352256
3210			3210			1336.38	0.697531	0.718104	0.647066	0.816418	0.797829	0.740016	0.828848	0.865931	0.764874	0.709458	0.746984	0.793792	0.811491	0.793569		0.904808	0.769107	0.905612	0.829637	0.755706	0.811085	0.86493	0.802613	0.857341	0.81745	0.817141	0.66912	0.821508	0.667432		1336.38	0.254258	0.325342	0.281439	0.419063	0.26853	0.466153	0.037491	0.243771	0.111671	0.505084	0.568689	0.271197
3220			3220			1340.56	0.692911	0.721778	0.642936	0.822113	0.785441	0.739889	0.820539	0.853365	0.755051	0.71055	0.725222	0.782887	0.799826	0.795032		0.897474	0.777748	0.890792	0.824856	0.7725	0.805122	0.854956	0.798388	0.848465	0.81444	0.806761	0.667489	0.823309	0.670232		1340.56	0.359158	0.286091	0.465753	0.50775	0.333929	0.386193	0.123118	0.219281	0.405537	0.594245	0.455744	0.423689
3230			3230			1344.74	0.690437	0.711206	0.635988	0.839669	0.798714	0.739952	0.825745	0.861544	0.751795	0.709751	0.749513	0.785834	0.798859	0.807424		0.892263	0.773203	0.910568	0.827129	0.772703	0.802331	0.845758	0.790046	0.847073	0.801783	0.795696	0.661201	0.841916	0.667014		1344.74	0.213937	0.469143	0.536051	0.37622	0.497673	0.476765	0.138874	0.191374	0.587387	0.613691	0.396547	0.558754
3240			3240			1348.91	0.693436	0.702612	0.643567	0.827024	0.807452	0.727667	0.823643	0.865552	0.768435	0.705914	0.745666	0.789037	0.808876	0.797143		0.906494	0.769247	0.911321	0.835698	0.774602	0.813221	0.847148	0.79725	0.837668	0.794696	0.815218	0.652988	0.819707	0.666387		1348.91	0.085861	0.395585	0.73892	0.157515	0.561608	0.552219	0.0465833	0.121739	0.715385	0.323451	0.221059	0.442544
3250			3250			1353.09	0.690349	0.702087	0.6502	0.81054	0.801	0.737626	0.830352	0.87216	0.772415	0.692858	0.744165	0.773102	0.80378	0.79637		0.889942	0.767917	0.90447	0.8224	0.766454	0.818359	0.843301	0.805619	0.840645	0.803995	0.81232	0.65847	0.826626	0.671528		1353.09	0.0418565	0.499054	0.730967	0.274805	0.36203	0.36133	0.266911	0.376609	0.658573	0.443357	0.278087	0.156944
3260			3260			1357.27	0.690283	0.697373	0.657343	0.812395	0.801516	0.723459	0.821558	0.863493	0.77094	0.685584	0.734944	0.772316	0.798222	0.798647		0.895197	0.768938	0.91324	0.819918	0.769846	0.826394	0.852386	0.789667	0.838252	0.807778	0.813716	0.655562	0.827791	0.667223		1357.27	0.260965	0.293622	0.541054	0.16328	0.489283	0.558988	0.235743	0.661424	0.530716	0.113234	0.266978	0.416087
3270			3270			1361.44	0.702698	0.697889	0.643908	0.828696	0.806549	0.730881	0.826747	0.859241	0.767545	0.67815	0.730465	0.775322	0.798749	0.810559		0.88357	0.772687	0.909207	0.820154	0.770343	0.816287	0.837303	0.795003	0.831323	0.820195	0.812215	0.647408	0.82153	0.664256		1361.44	0.10432	0.326655	0.924408	-0.080834	0.531064	0.707802	0.356516	0.415652	0.489337	0.227042	0.0451295	0.554855
3280			3280			1365.62	0.68389	0.705405	0.65003	0.833947	0.792151	0.734095	0.819198	0.865768	0.762202	0.691659	0.724168	0.75976	0.790841	0.801051		0.866887	0.771412	0.888241	0.81856	0.762951	0.798715	0.825858	0.784738	0.824923	0.793497	0.811345	0.653538	0.8145	0.668373		1365.62	0.187861	0.572325	0.905489	0.274152	0.43146	0.384366	0.135779	0.434166	0.224051	0.360015	0.128668	0.551266
3290			3290			1369.79	0.6988	0.695124	0.65071	0.815347	0.77698	0.739508	0.81459	0.877251	0.763983	0.681401	0.723958	0.761764	0.804944	0.806024		0.868354	0.771441	0.901214	0.812003	0.767818	0.793196	0.835767	0.774853	0.825146	0.787421	0.801835	0.662793	0.811205	0.679427		1369.79	0.146991	0.388676	0.957968	0.481185	0.064794	0.254881	0.255781	0.21004	0.55386	0.378031	0.238855	0.573441
3300			3300			1373.97	0.705434	0.68547	0.655278	0.821773	0.792594	0.731938	0.811972	0.868693	0.747621	0.68252	0.713604	0.766205	0.796531	0.799379		0.881337	0.761028	0.903085	0.817828	0.762933	0.801253	0.830918	0.775043	0.82676	0.805087	0.82133	0.658607	0.819685	0.669585		1373.97	0.269933	0.33328	0.550082	0.402303	0.184131	0.273757	0.386968	0.410514	0.709648	0.437895	0.533942	0.554679
3310			3310			1378.15	0.687393	0.687036	0.65331	0.805419	0.796078	0.735512	0.825421	0.862221	0.735962	0.678949	0.72733	0.771785	0.780516	0.786318		0.884884	0.757429	0.892007	0.815451	0.751024	0.799138	0.836301	0.770006	0.827149	0.792511	0.79459	0.6523	0.812084	0.665551		1378.15	0.0588111	0.370332	0.850217	0.169797	0.144463	0.213205	0.451031	0.87983	0.43378	0.380063	-0.00431325	0.545465
3320			3320			1382.32	0.694399	0.698217	0.641648	0.796015	0.783137	0.725193	0.822188	0.859973	0.744087	0.67418	0.739739	0.778328	0.791302	0.782786		0.877725	0.759688	0.898104	0.806177	0.752831	0.787	0.837627	0.77702	0.812457	0.808444	0.805866	0.647742	0.804461	0.654267		1382.32	0.0645061	0.527462	0.662156	0.326474	0.269035	0.0483384	0.421301	0.518976	0.323943	0.291188	0.579179	0.378906
3330			3330			1386.5	0.694947	0.696352	0.656104	0.807718	0.784483	0.71794	0.819068	0.864577	0.764595	0.675646	0.727909	0.768406	0.783482	0.782431		0.879542	0.755667	0.905709	0.801893	0.746655	0.790743	0.832987	0.775314	0.826871	0.801597	0.809949	0.637092	0.820959	0.652553		1386.5	0.288249	0.513574	0.399317	0.277146	0.15268	0.303926	0.416041	0.539121	0.177994	0.583091	0.387756	0.570436
3340			3340			1390.67	0.688379	0.700297	0.644102	0.809234	0.771615	0.719505	0.814493	0.844428	0.753493	0.667759	0.72625	0.765537	0.789128	0.779025		0.875404	0.764608	0.903279	0.787263	0.745512	0.788058	0.819262	0.784982	0.827789	0.776737	0.811029	0.638723	0.801078	0.64106		1390.67	0.36926	0.574428	0.339606	0.269958	0.0136121	0.395761	0.250813	0.406193	0.107417	0.739388	0.192994	0.276604
3350			3350			1394.85	0.702216	0.690278	0.646702	0.798079	0.765219	0.713203	0.817678	0.844698	0.753019	0.669331	0.731071	0.766284	0.769598	0.787279		0.863996	0.760981	0.900777	0.796015	0.743171	0.792266	0.826294	0.762396	0.834106	0.794323	0.809501	0.649176	0.797937	0.640642		1394.85	0.210987	0.443882	0.16253	0.553224	0.153948	0.467847	0.166879	0.685929	0.0474288	0.702246	0.736296	0.307668
3360			3360			1399.03	0.69729	0.690353	0.642839	0.809913	0.762158	0.711258	0.815835	0.864171	0.737492	0.677697	0.733732	0.772237	0.788886	0.792817		0.857625	0.762706	0.899757	0.800769	0.750324	0.790278	0.829447	0.764346	0.829125	0.79387	0.784315	0.644558	0.809536	0.646472		1399.03	0.519731	0.309654	0.448792	0.501962	0.490044	0.148145	0.320461	0.497779	0.42721	0.619916	0.425432	0.472571
3370			3370			1403.2	0.692144	0.683521	0.628651	0.802702	0.772998	0.718194	0.80523	0.847813	0.742501	0.669624	0.733706	0.77935	0.782867	0.777938		0.860318	0.765902	0.906705	0.786584	0.741751	0.793069	0.824112	0.771576	0.833021	0.787794	0.786791	0.647722	0.823178	0.652825		1403.2	0.31324	0.348041	0.650865	0.123712	0.427927	0.309091	0.497769	0.625188	0.699357	0.438392	0.528869	0.149948
3380			3380			1407.38	0.690393	0.690128	0.626172	0.802102	0.776943	0.707113	0.800801	0.826255	0.737938	0.688329	0.731519	0.764083	0.773069	0.773341		0.862836	0.76294	0.89276	0.797033	0.747282	0.798017	0.824742	0.773608	0.829626	0.79355	0.799964	0.644185	0.80769	0.654977		1407.38	0.337253	0.393786	0.823976	0.235642	0.332978	0.263872	0.158168	0.46755	0.611666	0.258046	0.215842	0.138199
3390			3390			1411.56	0.687984	0.684796	0.61298	0.81728	0.775966	0.70022	0.794836	0.841151	0.738661	0.68196	0.736208	0.752667	0.779682	0.766591		0.862661	0.755321	0.89672	0.801893	0.737659	0.782031	0.834636	0.781055	0.822781	0.804181	0.79538	0.638153	0.807602	0.647308		1411.56	0.690573	0.34069	0.373415	0.51276	0.581791	0.327271	0.294011	0.263186	0.653746	0.321829	0.333206	0.443104
3400			3400			1415.73	0.693261	0.683849	0.609603	0.809234	0.777902	0.714261	0.806863	0.846215	0.753826	0.682946	0.727356	0.762157	0.77788	0.766403		0.854691	0.757682	0.890938	0.791208	0.738728	0.793682	0.828703	0.790399	0.809591	0.791898	0.817879	0.631335	0.800858	0.633265		1415.73	0.133733	0.514253	0.465524	0.46189	0.209936	0.488246	0.365332	0.401412	0.453227	0.448947	0.222291	0.19596
3410			3410			1419.91	0.693765	0.686164	0.61315	0.79173	0.785552	0.729126	0.801335	0.8483	0.740553	0.680601	0.72488	0.756243	0.774168	0.766967		0.857078	0.75503	0.87398	0.793559	0.723796	0.777612	0.83386	0.762504	0.807532	0.795575	0.799253	0.636797	0.807822	0.635125		1419.91	0.593411	0.386484	0.720608	0.498121	0.122757	0.497619	0.215584	0.640454	0.398762	0.433716	0.204941	0.226606
3420			3420			1424.09	0.688597	0.686455	0.629768	0.804897	0.786252	0.727963	0.799379	0.83958	0.741694	0.670103	0.707966	0.756479	0.770895	0.767698		0.870653	0.744121	0.888217	0.79753	0.732276	0.767589	0.829414	0.76505	0.801327	0.797866	0.805207	0.632671	0.80211	0.649377		1424.09	0.642551	0.248822	0.822635	0.46395	0.413649	0.31094	0.291838	0.586542	0.226232	0.38822	0.21914	0.428006
3430			3430			1428.26	0.681109	0.684852	0.615993	0.811219	0.786252	0.73198	0.795353	0.817129	0.739023	0.66227	0.740871	0.747715	0.776848	0.762202		0.868923	0.755246	0.90034	0.801762	0.731631	0.784083	0.825712	0.773608	0.807448	0.785583	0.803784	0.643753	0.799716	0.647329		1428.26	0.412463	0.229534	0.682356	0.330794	0.293213	0.380836	0.440248	0.504849	0.0733487	0.210242	0.502563	0.47301
3440			3440			1432.44	0.684197	0.677326	0.605449	0.80252	0.779782	0.726948	0.794626	0.819702	0.739969	0.670663	0.713867	0.760703	0.771817	0.761074		0.86323	0.753268	0.879981	0.797007	0.729769	0.792393	0.833068	0.78268	0.815852	0.770076	0.788188	0.633928	0.811952	0.648854		1432.44	0.539622	0.383763	0.36165	0.252642	0.262562	0.31014	0.552017	0.635009	0.387108	0.379357	0.57565	0.520566
3450			3450			1436.61	0.677584	0.682443	0.621629	0.793925	0.785828	0.717961	0.795014	0.819999	0.751489	0.66965	0.718662	0.749955	0.770807	0.772651		0.856618	0.756951	0.894217	0.791521	0.742249	0.784463	0.833585	0.772578	0.799963	0.787342	0.778809	0.63106	0.800309	0.630109		1436.61	0.709006	0.347046	0.731788	0.235358	0.256147	0.406347	0.432019	0.74179	0.736023	0.230359	0.301779	0.332427
[truncated: 530 more rows]
[truncated: 10 more columns]

## Sheet: Fig. 3
Figure 3 E	Shh concentration (nM)						Figure 3 F	Netrin concentration (nM)						Figure 3 G	Shh Concentration (nM)															Figure 3 H	Netrin Concentration (nM)															Figure 3I		Figure 3J
[truncated: 3,337 more rows]

## Sheet: Fig. 4
Figure 4 A								Figure 4 B	Shh								Figure 4 C	Netrin								Figure 4 D			Figure 4 E					Figure 4 F	Shh												Netrin
[truncated: 1,763 more rows]
[truncated: 19 more columns]

## Sheet: Fig. 5
Figure 5A	Shh								Netrin									Shh + Netrin									Figure 5B				Figure 5C				Figure 5D				Figure 5E					5F
[truncated: 1,632 more rows]
[truncated: 6 more columns]

[truncated: 5 more sheets: Fig. 6, S1 Fig, S2 Fig, S3 Fig, S1 Table]
